# Supplementary material for: Metabolomics analysis of the effect of acidification on rhizosphere soil microecosystem of tea tree
Source: Front Plant Sci. 2023 Feb 24;14:1137465. doi: 10.3389/fpls.2023.1137465 (PMC9998672; doi:10.3389/fpls.2023.1137465)
Supplement: Supplementary file 1 [file Table_1.xlsx]

## Sheet: Soil metabolome data
Index	Compounds	Formula	Precursor(g/mol)	Mass(g/mol)	score	RT(min)	MS_level	CAS_ID	HMDB_ID	cpd_ID	Metlin_ID	Pubchem.CID	Class.I	Class.II	Soil metabolite content measured at pH 3.29			Soil metabolite content measured at pH 4.74			Soil metabolite content measured at pH 5.32
															Repeat 1	Repeat 2	Repeat 3	Repeat 1	Repeat 2	Repeat 3	Repeat 1	Repeat 2	Repeat 3
MW00116226	(S)-N-(2,3-Dihydroxypropyl)-3-(2-fluoro-4-iodophenylamino)isonicotinamide	C15H15FIN3O3	447.0344	431.0142	0.8397	0.6941	1	1236699925	--	D10426	--	44187362	Organoheterocyclic compounds	Pyridines and derivatives	4249.17	3555.61	4351.08	4232.52	5178.05	2135.32	3085.05	3197.02	6400.1
MW00009302	Ostarine	C19H14F3N3O3	426.0486	389.0987	0.5605	3.2614	1	841205478	--	D10221	--	11326715	Benzenoids	Benzene and substituted derivatives	2041.05	2052.67	2647.66	1999.48	2315.98	2877.04	2499.02	6083.43	3282.45
MW00123969	Enzalutamide	C21H16F4N4O2S	463.0855	464.093	0.6381	3.1951	1	915087-33-1	--	D10218	--	15951529	Organoheterocyclic compounds	Azolidines	2141.59	2673.76	1524.01	1512.48	1266.29	742.72	2846.08	4283.22	1699.81
MW00123838	Dimebon	C21H25N3	358.1691	319.2048	0.8091	9.2989	1	3613738	HMDB0240240	D09917	45332	197033	Organoheterocyclic compounds	Indoles and derivatives	6916.2	6777.37	7213.12	4568.79	2412.9	2483.0	2301.39	2740.09	1590.99
MW00123577	Crizotinib	C21H22Cl2FN5O	488.0815	449.1185	0.6353	0.8513	1	877399-52-5	--	D09731	--	11626560	Organoheterocyclic compounds	Pyridines and derivatives	1951.67	956.35	1777.09	3155.77	2309.22	2328.14	4483.82	2827.9	4531.89
MW00124825	Linagliptin	C25H28N8O2	473.2402	472.2335	0.6073	9.863999999999999	1	668270-12-0	--	D09566	--	10096344	Organoheterocyclic compounds	Imidazopyrimidines	1446.04	2036.54	1635.45	0	0	0	0	0	0
MW00009669	Radezolid	C22H23FN6O3	473.1532	438.1816	0.6288	0.8427	1	869884-78-6	--	D09369	--	11224409	Benzenoids	Benzene and substituted derivatives	2309.49	1908.24	939.48	1218.15	4514.46	4240.27	2540.82	2024.59	2928.99
MW00114374	Diethylene glycol monoethyl ether	C6H14O3	157.0834	134.0943	0.7081	2.6277	1	111-90-0	--	D08904	--	8146	Organic oxygen compounds	Organooxygen compounds	51411.11	39778.77	42883.61	24336.74	16760.16	14311.65	27381.45	20933.19	27548.92
MW00123529	Clevidipine	C21H23Cl2NO6	494.0535	455.0902	0.8985	3.1922	1	167221-71-8	--	D08892	--	153994	Organoheterocyclic compounds	Pyridines and derivatives	3129.04	3295.07	3704.2	2359.85	1757.36	3033.29	3680.72	2649.98	1579.11
MW00112398	2-Pyridinecarboxamide, 4-[4-[[[[4-chloro-3-(trifluoromethyl)phenyl]amino]carbonyl]amino]phenoxy]-N-methyl-	C21H16ClF3N4O3	578.9594	464.0863	0.5495	12.5731	1	284461730	HMDB0014542	D08524	85195	216239	Organic oxygen compounds	Organooxygen compounds	3336.46	3614.79	5208.85	5653.94	3694.33	2569.37	16681.38	8882.13	9283.49
MW00009712	Rosiglitazone	C18H19N3O3S	715.2374	357.1147	0.6185	1.8961	1	316371-84-3	HMDB0005031	D08491	44250	77999	Benzenoids	Phenol ethers	7701.66	6760.75	6599.05	3855.81	3802.25	2856.92	5175.57	3991.89	4387.73
MW00009545	Profenamine	C19H24N2S	335.1554	312.166	0.6399	6.6485	1	522-00-9	HMDB0014536	D08426	--	3290	Organoheterocyclic compounds	Benzothiazines	3288.0	3128.23	2491.43	4306.75	5016.48	3305.21	6054.27	2849.62	3069.05
MW00009322	Oxprenolol	C15H23NO3	266.1731	265.1678	0.5605	5.7678	2-Search-DB	6452717	HMDB0015520	D08318	1681	4631	Benzenoids	Phenol ethers	330573.5	357401.47	389508.75	552068.02	481543.92	347796.45	496718.63	427947.24	492131.63
MW00007411	Irsogladine	C9H7Cl2N5	275.9822	255.0079	0.6237	3.1909	1	57381-26-7	--	D08087	--	3752	Benzenoids	Benzene and substituted derivatives	2333.81	922.53	2532.85	1879.32	2251.31	1825.04	957.88	2375.79	2101.31
MW00007207	Flupirtine	C15H17FN4O2	371.0869	304.1336	0.6493	0.8242	1	56995201	--	D07978	--	53276	Benzenoids	Benzene and substituted derivatives	773.19	863.48	3523.3	3380.39	2984.62	3783.83	1080.48	692.27	1529.29
MW00006618	Clenbuterol	C12H18Cl2N2O	551.1526	276.0796	0.6107	1.9072	1	37148-27-9	HMDB0015477	D07713	85074	2783	Benzenoids	Benzene and substituted derivatives	1359.1	880.03	1275.75	695.34	576.12	588.45	133.07	1129.78	742.07
MW00123286	Bosentan	C27H29N5O6S	615.1995	551.1839	0.6404	3.1922	1	147536-97-8	HMDB0014699	D07538	--	104865	Organoheterocyclic compounds	Diazines	4462.58	3518.24	4092.75	3175.0	3178.89	4139.21	2571.1	2814.15	3585.08
MW00006068	Antazoline	C17H19N3	380.0324	265.1579	0.6113	3.2005	1	91-75-8	HMDB0015689	D07458	3996	2200	Benzenoids	Benzene and substituted derivatives	22402.56	22001.81	22996.06	20095.41	20901.4	21709.49	12564.28	16418.13	16124.41
MW00006033	Ambroxol	C13H18Br2N2O	410.9375	375.9786	0.5713	12.2265	1	18683915	--	D07442	44327	2132	Benzenoids	Benzene and substituted derivatives	295016.61	288305.13	281716.93	281670.35	275902.67	277597.74	216686.25	211533.87	205364.86
MW00006773	Diacerein	C19H12O8	403.0167	368.0532	0.7366	5.779	1	13739-02-1	--	D07270	--	26248	Benzenoids	Anthracenes	2289.49	1464.35	2240.28	1632.99	2007.83	1712.27	4945.18	4905.49	5085.85
MW00009935	Thiocarlide	C23H32N2O2S	801.4444	400.2184	0.6406	11.1352	1	910861	--	D07246	64625	3001386	Benzenoids	Benzene and substituted derivatives	3440.85	6253.0	5513.78	3224.24	1768.59	3023.93	374.95	111.02	250.53
MW00006632	Clofoctol	C21H26Cl2O	365.1436	364.1361	0.6327	5.7678	1	37693-01-9	--	D07244	44337	2799	Benzenoids	Benzene and substituted derivatives	706.55	725.58	2919.63	2398.72	3528.6	1280.61	2594.63	1525.35	3286.36
MW00114140	Buflomedil	C17H25NO4	374.1316	307.1784	0.6485	7.5541	1	55837257	--	D07176	--	2467	Organic oxygen compounds	Organooxygen compounds	6686.1	7350.82	5959.19	3927.86	5016.55	5277.1	7294.99	7643.81	7806.21
MW00014991	6-(Acetylamino)hexanoic acid	C8H15NO3	172.0978	173.1052	0.6462	2.9634	1	57089	--	D07074	44105	2005	Lipids and lipid-like molecules	Fatty Acyls	1491.6	273.51	1278.7	4046.92	3198.47	5087.65	6689.94	5454.86	6773.99
MW00109046	Nα-Acetyl-L-glutamine	C7H12N2O4	230.1134	188.0797	0.6432	0.8658	1	2490-97-3	HMDB0006029	D07063	--	182230	Organic acids and derivatives	Carboxylic acids and derivatives	21110.14	19520.73	18640.7	23990.04	19123.65	23266.05	6262.97	5864.01	6598.73
MW00105486	Acamprosate	C5H11NO4S	247.9944	181.0409	0.6335	1.6799	1	77337-76-9	HMDB0014797	D07058	--	71158	Organic acids and derivatives	Organic sulfonic acids and derivatives	6231.6	1720.02	1950.75	2857.49	3972.61	3949.46	25688.84	19098.96	13578.56
MW00006041	Aminohippuric acid	C9H10N2O3	231.0174	194.06900000000002	0.6371	12.2348	1	61-78-9	HMDB0001867	D06890	--	2148	Benzenoids	Benzene and substituted derivatives	1264.53	1292.55	2700.83	2995.64	1799.98	3152.6	751.48	265.2	1208.78
MW00126991	Torcetrapib	C26H25F9N2O4	623.148	600.1671	0.7555	11.21	1	262352170	--	D06195	--	159325	Organoheterocyclic compounds	Quinolines and derivatives	1332.07	2019.85	1992.29	14861.62	13445.71	10575.86	126.39	1138.71	662.11
MW00126785	Tandutinib	C31H42N6O4	677.2001	562.3268	0.5747	0.8076	1	387867132	--	D06005	--	3038522	Organoheterocyclic compounds	Diazinanes	3239.33	4030.47	3891.65	6519.6	6036.16	6789.75	5106.18	5474.94	4089.12
MW00109643	Rufinamide	C10H8F2N4O	494.1678	238.0666	0.6071	0.8106	1	106308-44-5	--	D05775	--	129228	Organic acids and derivatives	Carboxylic acids and derivatives	1321.52	871.82	1155.26	3690.22	2896.7	2931.72	1538.15	4632.63	4662.07
MW00009714	Roxarsone	C6H6AsNO6	326.9573	262.9411	0.6172	12.1322	1	121-19-7	HMDB0033205	D05771	--	5104	Benzenoids	Phenols	8163.21	8690.88	7749.05	7961.37	8172.26	8183.23	743.55	1585.73	1324.13
MW00009672	Ranolazine	C24H33N3O4	542.1219	427.2471	0.6385	12.1073	1	95635-55-5	HMDB0014388	D05700	--	56959	Benzenoids	Phenol ethers	26288.06	47792.27	34702.65	5030.07	4675.23	4851.96	0	0	0
MW00118682	2–Furanoic Acid	C6H7NO	110.0603	109.0528	0.6315	0.8824	1	100-55-0	HMDB0000617	D05158	--	7510	Organoheterocyclic compounds	Pyridines and derivatives	31768.96	22244.53	31883.75	12390.75	8639.77	9451.65	7077.34	12175.85	11802.68
MW00123225	Benzoylstaurosporine	C35H30N4O4	571.2364	570.2267	0.5636	6.528	2-Search-DB	120685112	--	D05029	45414	9829523	Organoheterocyclic compounds	Indoles and derivatives	144.58	575.3	1027.54	5499.48	7242.61	6694.8	16769.0	27109.64	19116.64
MW00125332	Midostaurin	C35H30N4O4	647.1466	570.2267	0.8633	3.1922	1	120685-11-2	--	D05029	45414	9829523	Organoheterocyclic compounds	Indoles and derivatives	4231.96	4110.37	4107.86	4209.58	3428.76	3255.19	3118.37	2173.19	2383.23
MW00054354	Lasalocid	C34H54O8	591.3884	590.3819	0.9645	12.1489	1	25999-20-6	--	D04671	46769	5360807	Lipids and lipid-like molecules	Prenol lipids	5564.54	4918.9	5775.79	5002.23	5141.98	4114.47	3642.34	2754.99	2085.01
MW00124581	Indoramin	C22H25N3O	312.1859	347.1998	0.6491	6.6402	1	26844122	--	D04531	830	33625	Organoheterocyclic compounds	Indoles and derivatives	1445.79	324.97	812.31	2766.22	1241.97	506.33	1079.56	1148.79	928.73
MW00109148	P-chlorophenylalanine	C9H10ClNO2	200.0477	199.04	0.7141	2.4943	2-Search-DB	7424-00-2	--	D04143	44308	4652	Organic acids and derivatives	Carboxylic acids and derivatives	2319594.18	2215960.88	2148343.11	1987121.62	1946421.64	1795215.41	2232186.72	2103188.47	2177849.54
MW00052838	Etonogestrel	C22H28O2	347.204	324.2089	0.7653	3.8908	1	54048-10-1	HMDB0014439	D04104	--	6917715	Lipids and lipid-like molecules	Steroids and steroid derivatives	11358.71	18520.06	23185.27	59618.48	51485.64	39783.13	46224.31	50630.66	97243.48
MW00106670	Egtazic acid	C14H24N2O10	425.1141	380.1431	0.8806	0.8242	1	67425	--	D03967	--	6207	Organic acids and derivatives	Carboxylic acids and derivatives	9632.44	9406.55	19856.45	14244.37	14324.48	15324.78	10483.81	9360.77	10228.24
MW00009358	Parecoxib	C19H18N2O4S	484.974	370.0987	0.6334	12.1904	1	198470-84-7	--	D03716	--	119828	Benzenoids	Benzene and substituted derivatives	5969.13	3546.72	4154.58	4841.9	4761.9	3760.33	1982.43	1232.45	1464.39
MW00000917	[2-(2-Chloro-6-fluoroanilino)-5-methylphenyl]acetic acid	C15H13ClFNO2	357.0774	293.0619	0.6264	1.8961	1	220991208	HMDB0015403	D03714	--	151166	Benzenoids	Benzene and substituted derivatives	3923.26	3143.83	3754.0	1660.34	1919.71	3029.16	1460.46	1268.07	1124.02
MW00123648	Decitabine	C8H12N4O4	342.9609	228.0859	0.6492	12.2153	1	2353335	HMDB0015391	D03665	--	451668	Organoheterocyclic compounds	Triazines	73736.3	72806.99	75496.12	97729.24	73218.55	93810.61	40416.65	40522.09	44678.73
MW00056960	PC(16:0/16:0)	C40H80NO8P	717.5557	733.5622	0.7565	11.3372	2-MetDNA	63-89-8	HMDB0000564	D03585	--	452110	Lipids and lipid-like molecules	Glycerolipids	75259.53	70475.86	78309.53	80210.09	78412.03	34525.07	36347.47	37597.9	31571.18
MW00123531	Clioquinol	C9H5ClINO	97.9722	304.9104	0.613	12.3608	1	130267	--	D03538	3963	2788	Organoheterocyclic compounds	Quinolines and derivatives	2642.31	570.27	1882.25	1757.38	257.3	570.29	924.41	523.16	1368.71
MW00006602	Ciprofibrate	C13H14Cl2O3	335.0448	288.032	0.6469	5.5809	1	52214843	--	D03521	387	2763	Benzenoids	Benzene and substituted derivatives	1952.78	1892.05	2058.41	1574.78	1986.14	2044.57	1948.95	1300.06	1135.5
MW00123401	Cefetamet	C14H15N5O5S2	362.0375	397.0515	0.6464	3.2251	1	65052-63-3	--	D03424	--	5487888	Organoheterocyclic compounds	Lactams	1228.06	2623.01	2929.54	1010.32	2428.84	3844.77	1518.08	2192.89	1993.68
MW00139378	Nitecapone	C12H11NO6	548.1618	265.0586	0.5012	0.8326	2-Search-DB	116313941	HMDB0041949	D03241	--	5464105	Phenylpropanoids and polyketides	Cinnamic acids and derivatives	3268.68	7694.03	35048.72	12356.12	12652.46	16830.73	6098.98	4367.17	5864.38
MW00106081	Azaserine	C5H7N3O4	347.0944	173.0437	0.6355	0.8824	1	115-02-6	--	D03032	--	460129	Organic acids and derivatives	Carboxylic acids and derivatives	6625.34	5644.24	9153.03	10486.41	9890.25	12118.45	6394.5	7184.05	6833.7
MW00115488	Therafectin	C14H27NO6	352.1962	305.1838	0.868	0.899	1	56824-20-5	--	D02911	44328	9798098	Organic oxygen compounds	Organooxygen compounds	4898.95	4962.43	5964.06	11106.04	12709.63	14528.94	2541.14	3378.51	3420.76
MW00111012	Altretamine	C9H18N6	228.1959	210.1593	0.8147	11.7275	1	645-05-6	HMDB0014631	D02841	--	2123	Organic nitrogen compounds	Organonitrogen compounds	164802.8	89039.18	124499.42	248883.56	177471.8	73725.46	61176.34	34933.58	37292.01
MW00063787	Sulprostone	C23H31NO7S	448.1785	465.1821	0.6271	1.9085	1	60325464	--	D02725	45609	5312153	Lipids and lipid-like molecules	Fatty Acyls	800.97	814.05	442.76	1035.58	1887.22	1606.92	4570.06	4254.95	4603.67
MW00013175	2,3-Dihydroxypropyl octadecanoate	C21H42O4	739.6061	358.3083	0.8152	9.1162	1	123944	--	D01947	--	24699	Lipids and lipid-like molecules	Glycerolipids	110782.03	97019.72	72272.11	26345.71	70381.96	83956.58	0	0	0
MW00007401	Iopromide	C18H24I3N3O8	832.9077	790.8698	0.5058	12.2153	1	73334-07-3	HMDB0041910	D01893	--	3736	Benzenoids	Benzene and substituted derivatives	6893.82	5630.73	3742.89	6178.91	7068.25	6086.07	3127.55	2563.32	3143.0
MW00114939	Meglumine	C7H17NO5	160.0966	195.1107	0.6397	0.8159	1	6284-40-8	HMDB0240291	D01796	--	8567	Organic oxygen compounds	Organooxygen compounds	11532.46	24501.04	18348.06	12498.06	14190.58	14569.04	5078.38	6205.97	6658.74
MW00009848	Sultiame	C10H14N2O4S2	404.9138	290.0395	0.5938	0.6987	1	61-56-3	--	D01787	--	5356	Benzenoids	Benzene and substituted derivatives	2131.13	1417.73	2332.93	3894.35	2498.18	2659.22	2742.06	3076.0	4798.56
MW00124860	Lormetazepam	C16H12Cl2N2O2	370.9746	334.0276	0.5363	1.2665	1	848-75-9	HMDB0041919	D01657	--	13314	Organoheterocyclic compounds	Benzodiazepines	4877.54	4762.74	5956.77	4059.72	4376.25	2934.36	5836.35	5533.64	4999.2
MW00007102	Ethylparaben	C9H10O3	165.0557	166.063	0.8436	3.5773	1	120-47-8	HMDB0032573	D01647	--	8434	Benzenoids	Benzene and substituted derivatives	294476.28	291369.75	268144.97	273033.9	276250.1	279875.94	249271.28	240042.74	248675.28
MW00114585	Flunitrazepam	C16H12FN3O3	665.1359	313.0863	0.644	3.1922	1	1622-62-4	HMDB0015510	D01230	--	3380	Organoheterocyclic compounds	Benzodiazepines	1746.66	2205.34	1517.59	1862.27	1008.76	1764.0	1873.97	1914.91	1703.54
MW00125316	Methyprylon	C10H17NO2	206.1154	183.1259	0.7456	4.5548	1	125-64-4	HMDB0015239	D01150	--	4162	Organoheterocyclic compounds	Piperidines	14406.6	12785.26	10067.14	9530.5	10481.2	12491.83	9326.01	9010.54	9714.0
MW00009674	Rebamipide	C19H15ClN2O4	484.9465	370.07199999999995	0.6161	0.6913	1	111911-87-6	--	D01121	--	5042	Benzenoids	Benzene and substituted derivatives	2010.13	2257.15	2412.07	2152.71	1669.43	697.65	1510.14	1882.31	2036.35
MW00008473	N-(4-Nitro-2-phenoxyphenyl)methanesulfonamide	C13H12N2O5S	374.9997	308.0467	0.6254	2.4963	1	51803782	--	D01049	44341	4495	Benzenoids	Benzene and substituted derivatives	8815.2	8976.09	8846.5	6353.62	7813.54	7100.65	8044.56	7823.34	6634.94
MW00007531	Loperamide hydrochloride	C29H34Cl2N2O2	549.1492	512.1997	0.6001	1.9072	1	34552-83-5	--	D00729	--	71420	Benzenoids	Benzene and substituted derivatives	7719.58	6673.14	6606.98	6480.37	5916.79	5191.6	2834.16	2306.59	1864.84
MW00126716	Simvastatin	C25H38O5	419.2773	418.2719	0.6038	10.09	2-Search-DB	79902639	HMDB0005007	D00434	2443	54454	Organoheterocyclic compounds	Lactones	30093.56	32577.29	30534.79	33786.64	32381.9	27408.18	2677.53	10016.53	12115.14
MW00110530	Valsartan	C24H29N5O3	406.1817	435.227	0.7477	5.779	1	137862-53-4	HMDB0014323	D00400	44193	60846	Organic acids and derivatives	Carboxylic acids and derivatives	3747.65	3461.04	3694.09	4978.16	3949.15	2914.08	4387.78	4262.82	5441.83
MW00127052	Troglitazone	C24H27NO5S	480.1244	441.161	0.6384	3.1919	1	97322877	--	D00395	2970	5591	Organoheterocyclic compounds	Benzopyrans	2150.34	2005.19	1546.62	2504.34	1950.32	1936.26	2676.61	1672.44	2167.95
MW00009958	Tolazamide	C14H21N3O3S	334.1197	311.1304	0.6432	3.1922	1	1156-19-0	HMDB0014977	D00379	--	5503	Benzenoids	Benzene and substituted derivatives	6055.97	5539.26	6050.34	5622.0	4158.04	5592.33	6453.53	6278.44	6186.13
MW00126959	Thioridazine	C21H26N2S2	371.1633	370.1537	0.6607	12.099	2-Search-DB	50-52-2	HMDB0014817	D00373	--	5452	Organoheterocyclic compounds	Benzothiazines	17975.67	21219.11	25294.92	23253.35	18733.6	19108.91	14827.89	13364.87	16569.6
MW00103682	Idoxuridine	C9H11IN2O5	730.9323	353.9713	0.8833	12.2153	1	54-42-2	HMDB0014394	D00342	--	5905	Nucleosides, nucleotides, and analogues	Pyrimidine nucleosides	105858.68	106795.95	105443.64	105218.48	98989.09	103182.65	45900.02	45944.11	46893.36
MW00103140	Vaccenic acid	C18H34O2	300.2898	282.2559	0.6484	10.5076	1	506-17-2	HMDB0003231	C21944	--	5282761	Lipids and lipid-like molecules	Fatty Acyls	3394.46	4266.48	5260.06	3073.55	6334.59	2529.31	697.61	458.14	553.45
MW00140566	(3,4-Dimethoxyphenyl)methanol;Veratryl alcohol;3,4-Dimethoxybenzyl alcohol	C9H12O3	133.0647	168.0786	0.6479	7.7868	1	93-03-8	--	C21420	--	7118	Benzenoids	Benzene and substituted derivatives	4568.83	3202.4	3430.31	3246.45	2411.92	1576.04	2393.35	308.93	1421.85
MW00146610	Asperlicin E	C25H18N4O3	459.0869	422.1379	0.8751	0.8245	1	93413-05-9	--	C21148	--	146428	Organoheterocyclic compounds	Indoles and derivatives	14291.84	12312.89	29735.55	21888.58	21356.41	23679.56	21190.55	21992.7	22819.83
MW00054339	L-Alloisoleucine	C6H13NO2	132.1021	131.0946	0.5802	1.2653	2-Search-Local	1509-34-8	HMDB0000557	C21096	58006	99288	Organic acids and derivatives	Carboxylic acids and derivatives	344369.17	392776.78	359739.48	386254.37	427675.52	347340.22	356284.76	308854.27	323279.38
ZINC4831363	Digitoxose	C6H12O4	319.30400000000003	148.158	0.5555	5.7595	1	527-52-6	-	C21054	-	444061	Organic oxygen compounds	Organooxygen compounds	353734.55	324951.33	327436.81	293515.19	275020.15	307217.96	281289.98	282449.71	267990.74
MW00114605	Furan-2,5-dicarbaldehyde	C6H4O3	168.9827	124.016	0.6937	12.9174	1	823-82-5	--	C20899	263632	69980	Organic oxygen compounds	Organooxygen compounds	387000.67	327503.79	90426.21	133392.85	409925.44	266577.23	188665.3	216772.16	154466.63
MW00004158	3-Nitrobenzanthrone	C17H9NO3	276.0652	275.0582	0.6276	4.4717	1	17117-34-9	--	C20824	--	2825690	Benzenoids	Phenanthrenes and derivatives	3115.95	2126.97	2558.12	1465.21	1716.44	1314.77	3258.82	1182.87	3198.06
MW00106587	DL-b-Hydroxycaprylic acid	C8H16O3	143.1058	160.1099	0.6968	2.6687	1	14292-27-4	HMDB0001954	C20793	--	26613	Organic acids and derivatives	Hydroxy acids and derivatives	10258.32	5043.38	6038.71	3272.35	2875.09	2093.1	3855.66	3172.02	10121.47
MW00111337	n-Oleoylethanolamine	C20H39NO2	348.2877	325.2981	0.6443	9.5181	1	111-58-0	HMDB0002088	C20792	--	5283454	Organic nitrogen compounds	Organonitrogen compounds	2202.61	2786.32	8359.95	41061.66	24820.35	13224.87	2277.07	547.34	2351.73
MW00159648	Versicolorin A	C18H10O7	374.9924	338.0427	0.8146	12.2252	1	6807-96-1	--	C20583	--	638297	Benzenoids	Anthracenes	1137000.94	1113502.98	1125456.29	1133797.72	1149897.48	1143677.48	827514.02	837296.68	846417.72
MW00123614	Cyclopeptine	C17H16N2O2	245.1072	280.1212	0.6471	4.5631	1	50886-63-0	--	C20579	--	179574	Organoheterocyclic compounds	Benzodiazepines	103494.6	88919.26	96059.67	39325.84	19020.41	21695.12	70962.71	16465.96	48118.85
MW00152090	Isochavicol;t-Anol;trans-Anol;(E)-4-Propenylphenol;(E)-4-Hydroxypropenylbenzene	C9H10O	176.1072	134.0732	0.8731	4.8206	2-MetDNA	20649-39-2	--	C20464	--	5474441	Benzenoids	Benzene and substituted derivatives	5648.69	2307.36	4263.02	1274.21	537.27	854.14	1195.58	968.38	2060.2
MW00118140	2,5-Furandicarboxylic acid	C6H4O5	232.9253	156.0059	0.628	12.2278	1	3238-40-2	HMDB0004812	C20450	--	76720	Organoheterocyclic compounds	Furans	9442.19	10705.38	12049.21	8455.59	10281.04	12231.86	5147.26	5578.63	5508.61
MW00143663	4-Nitrobenzylthioinosine	C17H17N5O6S	442.0814	419.09	0.6439	3.1756	1	38048-32-7	--	C20439	--	65407	Nucleosides, nucleotides, and analogues	Purine nucleosides	1102.01	1102.21	741.53	1511.46	895.12	1115.49	1072.41	1213.66	305.7
MW00009275	Olivetolic acid	C12H16O4	315.0753	224.1049	0.6991	4.2972	1	491-72-5	--	C20417	--	2826719	Benzenoids	Benzene and substituted derivatives	8458.23	6633.87	5943.89	7180.42	6865.4	8334.71	5308.02	4801.35	3984.98
MW00133886	4-Hydroxycoumarin	C9H6O3	363.0266	162.0317	0.8993	12.2153	1	1076-38-6	HMDB0137904	C20414	--	54682930	Phenylpropanoids and polyketides	Coumarins and derivatives	17080.76	18083.1	18023.05	14210.11	15734.01	15611.87	6947.06	7328.87	8126.95
MW00157413	Sodium methallylsulfonate;Sodium methallyl sulfonate	C4H7O3S.Na	234.9211	158.0014	0.6015	12.232000000000001	1	1561-92-8	--	C20360	--	23663624	Organic acids and derivatives	Organic sulfonic acids and derivatives	4382.83	8903.17	8416.59	3295.66	4894.29	6871.81	4217.45	2723.84	3419.29
MW00054216	Isostearic acid	C18H36O2	331.2845	284.2715	0.5760000000000001	11.215	2-Search-DB	2724585	HMDB0031066	C20356	4293	21859	Lipids and lipid-like molecules	Fatty Acyls	8821.68	7964.79	6506.38	9381.36	7492.92	6924.06	4642.11	4358.61	4945.83
MW00116419	1-(2,4-Dichlorophenyl)-5-(4-iodophenyl)-4-methyl-N-(piperidin-1-yl)-1H-pyrazole-3-carboxamide	C22H21Cl2IN4O	574.989	554.0137	0.7373	0.8447	1	183232-66-8	--	C20220	--	2125	Organoheterocyclic compounds	Azoles	784.02	212.14	1111.84	364.04	706.9	233.37	1126.58	143.3	1803.21
ZINC3915682	Prostratin	C22H30O6	803.9392	390.476	0.8193	0.6909	1	60857-08-1	-	C20197	-	454217	Lipids and lipid-like molecules	Prenol lipids	2334.9	2877.28	2878.51	2479.93	2145.09	1439.64	2930.88	3563.79	5534.43
MW00146868	Benzoyl isothiocyanate	C8H5NOS	143.9913	163.0092	0.6484	12.1351	1	532-55-8	--	C20170	--	68284	Benzenoids	Benzene and substituted derivatives	15427.41	17357.7	13418.45	15688.05	14216.23	10623.04	11439.68	9901.32	10555.78
MW00144202	7-Benzylidenenaltrexone;BNTX	C27H27NO4	466.1426	429.194	0.6481	3.2034	1	129468-28-6	--	C20167	--	5310988	Benzenoids	Phenanthrenes and derivatives	14221.54	14746.0	14624.24	15119.48	14030.1	13799.08	12651.47	13580.04	13423.87
MW00122840	9H-Pyrido[3,4-B]indole	C11H8N2	149.0509	168.0687	0.6427	1.9072	1	244-63-3	HMDB0012897	C20157	--	64961	Organoheterocyclic compounds	Indoles and derivatives	2859.27	2380.1	2708.71	1597.52	1808.74	809.48	1596.82	1468.14	871.11
MW00122874	Acridine	C13H9N	180.0808	179.0735	0.649	7.6622	1	260-94-6	--	C20141	--	9215	Organoheterocyclic compounds	Quinolines and derivatives	832.48	145.67	851.92	735.01	687.36	238.57	238.26	310.56	388.51
MW00144555	Aclatonium	C10H20NO4	234.1583	218.1392	0.636	7.8811	1	55077-25-3	--	C20131	--	2009	Organic nitrogen compounds	Organonitrogen compounds	2564.11	1505.51	781.26	1357.19	418.28	252.94	311.18	789.18	521.19
MW00128573	(S)-Warfarin	C19H16O4	289.087	308.1049	0.648	7.9725	1	5543-57-7	--	C20129	--	54688261	Phenylpropanoids and polyketides	Coumarins and derivatives	5117.68	7193.48	6798.24	6070.16	7305.15	6474.45	5507.01	6067.33	7630.05
MW00148709	Dibromoacetic acid;2,2-Dibromoacetic acid;DBAA	C2H2Br2O2	236.8175	215.8422	0.5998	11.2337	1	631-64-1	--	C20123	--	12433	Organic acids and derivatives	Carboxylic acids and derivatives	283815.0	271396.64	284025.77	201969.35	254600.81	266723.75	4991.3	4598.98	6251.27
MW00109349	Phomopsin A	C36H45ClN6O12	809.2521	788.2784	0.6124	0.8242	1	64925-80-0	HMDB0030447	C19955	--	6438581	Organic acids and derivatives	Carboxylic acids and derivatives	1114.9	1195.91	859.66	1364.7	1702.16	1821.73	746.12	2166.14	2289.3
MW00157715	tert-Butylbicyclophosphorothionate;tert-Butylbicyclophosphorothioic acid;TBPS	C8H15O3PS	443.0886	222.048	0.6393	1.9072	1	70636-86-1	--	C19930	--	104781	Organic acids and derivatives	Organic thiophosphoric acids and derivatives	40440.88	39774.46	36688.37	35689.96	30382.78	34123.83	23186.09	21930.59	22923.35
MW00145297	Aminopentol;AP1	C22H47NO5	378.3221	405.3454	0.7259	5.8176	1	145040-09-1	--	C19805	--	21119850	Organic nitrogen compounds	Organonitrogen compounds	3101.45	4126.08	4532.86	3060.29	2810.81	3575.77	7720.33	8533.48	7769.86
MW00143922	5-Nitrosalicylate;2-Hydroxy-5-nitrobenzoate	C7H5NO5	182.0096	183.0168	0.6384	4.2669	1	96-97-9	--	C19789	--	7318	Benzenoids	Benzene and substituted derivatives	3362.34	19865.44	8286.25	4643.73	6484.64	4008.75	10711.52	10006.43	12377.09
MW00137936	Columbianetin	C14H14O4	249.0933	246.0892	0.5646	7.6874	2-MetDNA	3804-70-4	--	C19707	--	92201	Phenylpropanoids and polyketides	Coumarins and derivatives	7972.64	4636.11	4711.04	3174.6	355.0	834.73	7096.27	887.28	2472.36
MW00055535	Oleamide	C18H35NO	563.5512	281.2719	0.9938	11.152999999999999	1	301-02-0	HMDB0002117	C19670	--	5283387	Lipids and lipid-like molecules	Fatty Acyls	4673.74	5153.02	12504.14	48587.75	27442.39	23780.82	22553.03	14515.79	37123.29
MW00144094	6-hydroxy-3-succinylpyridine	C9H9NO4	413.0921	195.0531	0.6859	9.713	2-MetDNA	15873-27-5	--	C19631	--	579061	Organic acids and derivatives	Keto acids and derivatives	4397.93	4118.4	4569.03	3699.9	3712.61	3429.62	1408.79	979.11	845.62
MW00014399	4-(Methylnitrosamino)-1-(3-pyridyl)-1-butanol glucuronide	C16H23N3O8	430.12	385.1485	0.6348	3.1922	1	131119-04-5	HMDB0060383	C19605	--	183009	Lipids and lipid-like molecules	Fatty Acyls	14532.63	13684.21	15442.99	12010.82	12316.16	12984.7	8684.21	8687.23	8555.08
MW00157785	Theobromine, calcium salt;3,7-Dihydro-3,7-dimethyl-1H-purine-2,6-dione, calcium salt	(C7H8N4O2)2.Ca	437.0412	400.092	0.6098	0.8255	1	34428-50-7	--	C19601	--	71448971	Organoheterocyclic compounds	Imidazopyrimidines	1956.6	1098.0	5208.85	1535.17	2704.31	2854.11	3009.33	2871.5	3523.79
MW00159673	Vinylidene fluoride;1,1-Difluoroethene	C2H2F2	106.0476	64.0125	0.5557	1.896	1	75-38-7	--	C19547	--	6369	Organic oxygen compounds	Organooxygen compounds	6356.26	6260.58	7256.63	4233.38	7860.08	4934.17	8607.19	5527.58	7036.26
MW00142278	2,4,6-Trimethylaniline	C9H13N	136.1121	135.1048	0.9877	12.1069	1	88-05-1	--	C19540	--	6913	Benzenoids	Benzene and substituted derivatives	666831.32	735156.3	667720.04	569162.82	654882.52	669768.16	143894.64	726467.35	727768.85
MW00002201	2,4,5-Trimethylaniline	C9H13N	136.1121	135.1048	0.7255	11.1435	2-Search-DB	137177	--	C19539	--	8717	Benzenoids	Benzene and substituted derivatives	182809.31	190873.46	220433.75	190181.01	227319.51	208918.93	73909.02	138060.88	96832.45
MW00155973	Potassium bis(2-hydroxyethyl)dithiocarbamate;Bis(2-hydroxyethyl)dithiocarbamic acid, potassium salt	C5H10NO2S2.K	255.92700000000002	218.979	0.6045	0.9797	1	23746-34-1	--	C19511	--	23662398	Organic nitrogen compounds	Organonitrogen compounds	14903.99	20363.15	16654.66	1720.86	965.6	399.05	1112.42	1116.15	2523.76
MW00154826	Nitrovin;Difurazone	C14H12N6O6	399.0448	360.0818	0.633	0.8234	1	804-36-4	--	C19487	--	6252910	Organoheterocyclic compounds	Furans	1429.79	2398.66	2175.65	3166.44	3083.69	4319.68	2201.74	3304.38	2746.38
MW00142997	3-[(2R)-1-Nitroso-3,4-dihydro-2H-pyridin-2-yl]pyridine	C10H11N3O	266.0087	189.0902	0.6042	0.8270000000000001	1	71267-22-6	--	C19478	--	53297433	Organoheterocyclic compounds	Pyridines and derivatives	705.59	28726.09	1477.26	378.07	1430.82	1747.15	1901.81	1043.8	2185.93
MW00001394	1,5-Naphthalenediamine	C10H10N2	355.1322	158.0844	0.6377	1.8961	1	2243-62-1	--	C19463	--	16720	Benzenoids	Naphthalenes	1124.08	2383.22	1689.3	745.33	1093.21	1413.99	853.5	1503.33	1152.39
MW00152975	Light green SF;C.I. Acid green 5	C37H35N2O9S3.2Na	774.112	793.13	0.6465	0.8288	1	5141-20-8	--	C19439	--	21223	Benzenoids	Benzene and substituted derivatives	453.61	230.2	725.4	835.76	1423.59	1719.64	1287.33	915.6	817.57
MW00002061	2,2'-(4-(2-Hydroxyethylamino)-3-nitrophenylazanediyl)diethanol	C12H19N3O5	266.1141	285.1325	0.6153	8.122	1	33229344	--	C19429	--	36383	Benzenoids	Benzene and substituted derivatives	4748.38	3504.16	5804.71	3776.25	5563.52	5148.57	1100.48	792.77	731.57
MW00006955	Dulcin	C9H12N2O2	145.0759	180.0899	0.6475	4.1227	1	150-69-6	HMDB0032565	C19415	--	9013	Benzenoids	Benzene and substituted derivatives	7555.27	5699.85	5867.54	2830.49	1843.83	1447.31	4579.9	1659.4	3081.72
MW00148762	Dihydroaceanthrylene;1,2-Dihydroaceanthrylene	C16H12	227.0832	204.0939	0.6495	7.7785	1	641-48-5	--	C19401	--	160539	Benzenoids	Anthracenes	4178.5	4654.94	4614.92	5846.78	3287.32	4570.48	6160.48	5506.12	7344.69
MW00142340	2,6-Dichloro-para-phenylenediamine;2,6-Dichloro-1,4-benzenediamine	C6H6Cl2N2	214.9536	175.9908	0.6204	12.2236	1	609-20-1	--	C19399	--	11860	Benzenoids	Benzene and substituted derivatives	25451.89	32469.95	25963.57	33570.07	28590.43	24629.63	11290.26	11605.16	11248.09
MW00001349	1,3-Dichlorobenzene	C6H4Cl2	146.97899999999998	145.969	0.5939	12.3067	1	541-73-1	HMDB0059855	C19397	--	10943	Benzenoids	Benzene and substituted derivatives	830.42	1325.21	1543.52	1327.2	1893.04	2122.13	360.22	331.12	839.59
MW00148391	D and C Red No. 9;C.I. Pigment Red 53	(C17H12ClN2O4S)2.Ba	868.926	887.9465	0.5585	12.2182	1	5160-02-1	--	C19382	--	21238	Benzenoids	Naphthalenes	16267.18	16036.12	14741.47	16250.34	14263.65	16472.72	5791.6	6874.12	6078.05
MW00147769	Cinnamyl anthranilate	C16H15NO2	271.1445	253.1103	0.875	9.8723	1	87-29-6	HMDB0041319	C19374	--	5284369	Benzenoids	Benzene and substituted derivatives	19908.22	25627.27	21674.84	786.5	1611.9	841.98	410.89	112.02	908.77
MW00111977	1-tert-Butoxy-2-propanol	C7H16O2	97.1011	132.115	0.649	3.0262	1	57018527	--	C19356	--	92629	Organic oxygen compounds	Organooxygen compounds	1371.53	2142.66	971.42	2286.47	1483.98	2386.09	1835.38	1590.78	3954.32
MW00141319	1,2-Bis(chloromethoxy)ethane	C4H8Cl2O2	156.9824	157.9901	0.8943	12.2266	1	13483-18-6	--	C19348	--	61632	Organic oxygen compounds	Organooxygen compounds	64608.85	48133.16	64334.87	48610.75	58738.19	55593.94	40052.22	43002.51	32612.66
MW00012141	11-Aminoundecanoic acid	C11H23NO2	224.1627	201.1729	0.6144	4.8123	1	2432-99-7	HMDB0032669	C19325	--	17083	Lipids and lipid-like molecules	Fatty Acyls	4602.42	4968.56	5694.92	5954.82	5046.57	5112.08	4068.77	4842.5	3366.34
MW00143715	4-Vinylcyclohexene;4-Vinyl-1-cyclohexene	C8H12	81.0698	108.0939	0.6858	9.2989	1	100-40-3	--	C19310	--	7499	Hydrocarbons	Unsaturated hydrocarbons	6389.69	4626.81	5345.86	3818.42	3067.09	1940.54	1314.5	2295.15	2569.54
MW00111433	Trichlormethine	C6H12Cl3N	405.0003	203.0035	0.6109	12.1517	1	555-77-1	--	C19305	44062	5561	Organic nitrogen compounds	Organonitrogen compounds	446.44	1368.34	2522.73	477.32	928.35	1385.53	513.53	2015.91	1541.8
MW00126021	N-Nitrosopyrrolidine	C4H8N2O	101.0711	100.0637	0.6417	12.0907	1	930-55-2	HMDB0031642	C19285	--	13591	Organoheterocyclic compounds	Pyrrolidines	4623.42	3111.85	4122.66	4957.34	3809.51	5228.48	1009.51	491.2	131.84
MW00152924	Levofuraltadone;5-(Morpholinomethyl)-3-[(5-nitrofurfurylidene)amino]-2- oxazolidinone	C13H16N4O6	161.0453	324.107	0.8894	0.8242	1	3795-88-8	--	C19267	--	9579050	Organoheterocyclic compounds	Furans	22280.0	22142.05	30146.9	25042.43	28534.9	26208.76	19162.19	21328.83	21343.91
MW00003577	3,3'-Dimethyl-4,4'-diaminodiphenylmethane	C15H18N2	227.1561	226.14700000000002	0.5464	12.1321	2-Search-DB	838880	--	C19260	--	13283	Benzenoids	Benzene and substituted derivatives	7049.36	11906.93	10744.73	7201.04	12089.86	8724.57	1069.37	2131.58	1634.09
MW00149320	Ethyl methanesulfonate	C3H8O3S	171.0323	124.0194	0.6434	1.0488	1	62-50-0	--	C19239	--	6113	Organic acids and derivatives	Organic sulfonic acids and derivatives	25038.28	16862.9	23875.08	48074.07	25455.74	34500.78	24793.57	23509.24	26714.75
MW00141943	1-Chloro-2-methylpropene;1-Chloro-2-methyl-1-propene	C4H7Cl	156.9771	90.0236	0.6308	12.8218	1	513-37-1	--	C19206	--	10555	Organohalogen compounds	Vinyl halides	3238066.43	804447.55	1720640.61	3054716.14	3179746.46	3138882.75	332370.28	436328.19	484562.94
MW00142464	2-Amino-5-(5-nitro-2-furyl)-1,3,4-thiadiazole;Triafur	C6H4N4O3S	232.9751	212.0004	0.6473	13.5476	1	712-68-5	--	C19189	--	61205	Organoheterocyclic compounds	Furans	115409.84	131837.56	131098.1	167015.61	116374.85	124563.7	47903.21	65864.99	63871.14
MW00159667	Vinyl bromide	C2H3Br	229.9177	105.9418	0.6376	13.5521	1	593-60-2	--	C19184	--	11641	Organohalogen compounds	Vinyl halides	48314.62	44746.78	27854.42	42888.02	42585.95	42918.52	38955.28	58439.42	57349.8
MW00154109	Methyl methanesulfonate;MMS	C2H6O3S	157.0171	110.0038	0.6079	5.0699	1	66-27-3	--	C19181	--	4156	Organic acids and derivatives	Organic sulfonic acids and derivatives	665973.42	611161.95	918580.26	674458.44	112904.15	637374.71	197867.37	179423.54	223578.4
MW00157501	S-Seven;O-Ethyl O-2,4-dichlorophenyl thionobenzenephosphonate;EPBP	C14H13Cl2O2PS	422.8933	345.9751	0.5813	12.2153	1	3792-59-4	--	C19148	--	77416	Benzenoids	Benzene and substituted derivatives	2056.21	2031.06	2165.35	773.58	433.39	2588.12	322.22	485.25	225.87
MW00155816	Phosacetim	C14H13Cl2N2O2PS	450.8998	373.9812	0.8619	12.2153	1	4104-14-7	--	C19140	--	20056	Benzenoids	Benzene and substituted derivatives	37159.06	36737.3	35765.86	36759.04	35451.08	35485.01	21730.59	22301.36	21004.46
MW00001054	1-(1-Naphthyl)-2-thiourea	C11H10N2S	223.0309	202.0565	0.63	1.9155	1	86-88-4	--	C19136	--	736366	Benzenoids	Naphthalenes	7740.05	3475.33	6619.28	5888.99	2431.1	4713.22	5135.29	5178.92	9650.41
MW00158331	Triapenthenol	C15H25N3O	244.1819	263.1998	0.6497	5.7749	1	76608-88-3	--	C19135	--	6437842	Organoheterocyclic compounds	Azoles	10526.57	12911.86	10871.62	13691.54	13797.25	10386.32	17398.36	14709.32	16658.59
MW00147664	Chlorfenprop-methyl	C10H10Cl2O2	268.9541	232.0058	0.6244	0.4874	1	14437-17-3	--	C19115	--	26693	Benzenoids	Benzene and substituted derivatives	32500.52	64638.97	29673.46	36467.21	33205.26	40061.15	13650.96	25314.66	25390.1
MW00147188	Buthidazole	C10H16N4O2S	298.1325	256.0994	0.5920000000000001	7.7618	1	55511-98-3	--	C19112	--	41462	Organoheterocyclic compounds	Azoles	2668.75	1248.15	1982.14	1544.71	1558.99	893.67	389.93	955.89	3109.07
MW00152093	Isocil	C8H11BrN2O2	266.975	246.0004	0.6384	2.5076	1	314-42-1	--	C19108	--	9412	Organoheterocyclic compounds	Diazines	2753.83	4276.56	3427.76	2602.87	4199.58	3949.54	2500.8	3808.35	1341.94
MW00127600	Diallate	C10H17Cl2NOS	345.9605	269.0408	0.6002	1.921	1	2303-16-4	--	C19094	--	5284376	Organosulfur compounds	Thiocarbonyl compounds	4310.17	3636.29	2510.07	4411.08	2049.9	3044.87	1092.76	462.92	2032.14
MW00155198	Parafluron	C10H11F3N2O	271.046	232.0823	0.675	1.3643	1	7159-99-1	--	C19089	--	2317241	Benzenoids	Benzene and substituted derivatives	28806.03	21749.62	27582.77	14916.62	10337.06	14987.89	11208.05	9057.96	9818.71
MW00149431	Fenuron-TCA;Fenuron TCA	C9H13N2O.C2Cl3O2	348.99	325.9992	0.9524	7.4931	1	4482-55-7	--	C19077	--	20565	Benzenoids	Benzene and substituted derivatives	15883.07	16391.31	17466.0	15368.26	16640.2	15364.36	28130.96	29082.42	27848.0
MW00006921	Disul	C8H8Cl2O5S	303.981	285.9469	0.636	12.1987	1	149-26-8	--	C19071	--	8701	Benzenoids	Benzene and substituted derivatives	7200.36	7594.54	7637.04	7285.5	6800.12	6720.63	2920.02	2868.95	3320.81
MW00147948	Clofop	C15H13ClO4	337.0215	292.0502	0.6469	0.8243	1	26129-32-8	--	C19070	--	64928	Benzenoids	Benzene and substituted derivatives	2635.27	2660.38	3571.87	2902.7	4154.82	1981.31	1794.11	736.65	2015.18
MW00006300	Benzoylprop-ethyl	C18H17Cl2NO3	432.0121	365.0585	0.6328	0.8242	1	22212551	--	C19044	--	31068	Benzenoids	Benzene and substituted derivatives	6493.93	5339.41	5852.17	8051.93	8410.17	7978.05	7791.66	7451.03	8411.03
MW00007154	Fenson	C12H9ClO3S	534.9846	267.9961	0.6353	2.5016	1	80386	--	C19030	--	6636	Benzenoids	Benzene and substituted derivatives	773.65	1091.55	356.35	231.23	1324.95	332.81	1158.37	1010.45	1654.25
MW00124246	Fenazaflor	C15H7Cl2F3N2O2	354.9655	373.9837	0.6326	0.6906	1	14255880	--	C19029	--	26597	Organoheterocyclic compounds	Benzimidazoles	1579.17	541.0	1734.79	530.05	2244.81	1418.63	2918.92	3384.46	1418.03
MW00147691	Chloromethiuron	C10H13ClN2S	244.0682	228.0488	0.6399	0.8188	1	28217-97-2	--	C19026	--	3034465	Benzenoids	Benzene and substituted derivatives	1867.56	17276.0	3604.38	7575.52	6731.19	4523.2	1716.07	741.36	580.01
MW00147665	Chlorfenson	C12H8Cl2O3S	602.91	301.9571	0.5037	0.6942	1	80-33-1	--	C19024	--	6635	Benzenoids	Benzene and substituted derivatives	2877.25	3278.68	2033.35	1112.68	1335.5	430.8	1197.62	1016.44	1216.12
MW00154215	Mipafox	C6H16FN2OP	246.1149	182.0984	0.8438	7.9441	1	371-86-8	--	C19008	--	9738	Organic acids and derivatives	Organic phosphoric acids and derivatives	119241.89	94659.19	99897.29	35147.43	20871.92	27282.97	507.19	4092.69	3092.85
MW00153576	Lythidathion	C7H13N2O4PS3	338.9679	315.9775	0.9697	0.7364	1	2669-32-1	--	C19004	--	17580	Organoheterocyclic compounds	Azoles	107283.79	101127.43	82885.95	89803.68	88283.3	99304.69	57903.67	67622.74	43631.2
MW00107638	Isazofos	C9H17ClN3O3PS	352.005	313.0417	0.6411	0.6913	1	42509-80-8	--	C19001	--	39223	Organic acids and derivatives	Organic thiophosphoric acids and derivatives	2581.45	3196.79	2218.96	4288.37	2685.11	2338.77	1562.81	3590.98	8218.6
MW00007226	Fonofos	C10H15OPS2	267.0041	246.0302	0.5904	3.5855	1	944229	--	C18987	--	13676	Benzenoids	Benzene and substituted derivatives	22625.97	20492.65	21857.35	19928.16	23007.64	20103.61	16335.61	17604.79	21792.5
MW00106542	Dimefox	C4H12FN2OP	326.1682	154.0671	0.6458	3.2171	1	115264	--	C18980	--	8264	Organic acids and derivatives	Organic phosphoric acids and derivatives	1030.31	1846.42	2475.3	3934.69	2283.24	2549.85	2184.21	4982.8	4213.43
MW00006679	Cyanofenphos	C15H14NO2PS	284.0312	303.0483	0.5891	0.6944	1	13067931	--	C18973	--	25669	Benzenoids	Benzene and substituted derivatives	2124.24	2233.11	405.24	1156.49	2072.12	1808.09	167.28	792.82	1399.37
MW00106233	Chlorthiophos	C11H15Cl2O3PS2	360.9584	359.9577	0.8149	12.1572	1	21923-23-9	--	C18970	--	30859	Organic acids and derivatives	Organic thiophosphoric acids and derivatives	35361.37	31090.49	35179.58	33857.34	24613.36	31918.14	7472.09	4990.36	5500.58
MW00147705	Chlorphoxim	C12H14ClN2O3PS	368.9637	332.0151	0.6477	3.2197	1	14816-20-7	--	C18969	--	26928	Benzenoids	Benzene and substituted derivatives	2898.02	4313.47	4056.01	3563.89	3328.95	3694.94	3159.16	4389.87	3601.81
MW00127586	Carbophenothion	C11H16ClO2PS3	684.9531	341.9739	0.5653	0.6913	1	786196	--	C18968	--	13081	Organosulfur compounds	Thioethers	1548.68	929.42	1484.24	1342.46	1004.8	332.59	189.94	349.84	974.15
MW00147194	Butonate	C8H14Cl3O5P	674.9179	325.9644	0.6428	12.2153	1	126-22-7:	--	C18967	--	31343	Lipids and lipid-like molecules	Fatty Acyls	14932.63	15201.75	15355.27	15056.54	14570.73	14135.93	6724.09	7949.05	8544.54
MW00106151	Bromophos-ethyl	C10H12BrCl2O3PS	390.8793	391.8805	0.5529	12.2265	1	4824786	--	C18966	--	20965	Organic acids and derivatives	Organic thiophosphoric acids and derivatives	13907.94	19476.03	19071.12	7845.65	2503.83	4681.4	15176.16	12714.09	12863.02
MW00146666	Athidathion	C8H15N2O4PS3	506.9788	329.9932	0.7024	7.4875	1	19691-80-6	--	C18964	--	88197	Organoheterocyclic compounds	Azoles	3173.59	3799.66	3240.84	2994.31	2988.72	1746.22	7167.3	6123.88	6534.96
MW00145166	Allyxycarb	C16H22N2O2	571.3254	274.1681	0.6468	10.4081	1	6392-46-7	--	C18947	--	22890	Benzenoids	Benzene and substituted derivatives	9209.42	10681.54	9309.6	1045.66	1642.12	1024.07	0	0	0
MW00153715	Mecarbinzid	C13H16N4O3S	615.1814	308.0943	0.6459	1.9155	1	27386-64-7	--	C18942	--	20055210	Organoheterocyclic compounds	Benzimidazoles	2865.39	1281.71	2836.98	1170.6	1728.84	1705.49	2195.98	1199.79	1343.7
MW00149426	Fenitropan	C13H15NO6	302.065	281.0899	0.6173	0.8242	1	65934-95-4	--	C18938	--	93358	Benzenoids	Benzene and substituted derivatives	3067.9	4178.73	3893.15	9935.75	10855.3	9973.94	10288.82	12361.92	11735.88
MW00124339	Furmecyclox	C14H21NO3	250.1449	251.1521	0.6194	9.8835	2-Insilico	60568050	--	C18912	--	43359	Organoheterocyclic compounds	Furans	59240.56	57183.37	61132.84	43877.18	33987.03	40801.78	159390.44	128500.33	134716.65
MW00147655	Chloraniformethan	C9H7Cl5N2O	378.8793	333.9001	0.6443	12.4729	1	20856-57-9	--	C18908	--	30331	Benzenoids	Benzene and substituted derivatives	34957.85	39362.98	42355.75	32693.6	35934.79	36766.74	2406.15	4721.27	4615.4
MW00010121	Zoxamide	C14H16Cl3NO2	401.9776	335.0247	0.6218	12.1987	1	156052-68-5	--	C18903	--	122087	Benzenoids	Benzene and substituted derivatives	6780.58	7053.8	5954.04	6575.16	6663.04	6480.66	2388.35	3168.11	2318.33
MW00009972	Tolylfluanid	C10H13Cl2FN2O2S2	714.9547	345.978	0.5877	12.207	1	731-27-1	--	C18899	--	12898	Benzenoids	Benzene and substituted derivatives	33478.12	34020.13	33454.24	33198.93	33918.72	32878.57	16152.98	16022.68	16295.64
MW00158248	Tiocarbazil;Thiocarbazil	C16H25NOS	297.1967	279.1657	0.9581	6.2082	1	36756-79-3	--	C18898	--	37523	Benzenoids	Benzene and substituted derivatives	45921.4	58870.98	48967.18	7084.76	7672.96	6205.67	6158.36	6578.98	6456.55
MW00127423	2-Hydroxyethyl n-octyl sulfide	C10H22OS	232.1734	190.1391	0.6154	2.3257	1	3547339	--	C18863	--	19079	Organosulfur compounds	Thioethers	4863.67	4454.97	3223.52	6033.23	4683.03	4945.93	3153.81	4520.6	2560.93
MW00007325	Hexaflumuron	C16H8Cl2F6N2O3	482.9794	459.9816	0.701	12.1904	1	86479063	--	C18861	72623	91741	Benzenoids	Benzene and substituted derivatives	15432.61	14693.8	15350.42	15743.66	14377.87	13954.25	8522.12	8170.96	8143.97
MW00149531	Flupyrsulfuron-methyl sodium	C15H14F3N5O7S.Na	469.0287	488.0464	0.8883	0.6941	1	144740-54-5	--	C18855	--	15764724	Organic nitrogen compounds	Organonitrogen compounds	2977.34	3554.35	3276.47	4645.94	7876.18	4381.06	6528.81	5392.65	18812.04
MW00007192	Flumetralin	C16H12ClF4N3O4	442.0199	421.0452	0.645	12.2016	1	62924703	--	C18849	--	62210	Benzenoids	Benzene and substituted derivatives	12203.76	9695.47	9774.89	10835.72	7985.93	7845.28	9063.07	8360.01	7467.93
MW00149312	Ethyl 3-(N-butylacetamido)propionate;Ethyl butylacetylaminopropionate	C11H21NO3	214.1449	215.1521	0.9938	4.7072	1	52304-36-6	--	C18830	--	104150	Organic acids and derivatives	Carboxylic acids and derivatives	81961.25	82867.48	91169.13	99638.55	97844.58	89549.82	74673.3	64424.95	73344.2
MW00109904	Temephos	C16H20O6P2S3	930.9591	465.9897	0.5739	12.2265	1	3383-96-8	--	C18809	--	5392	Organic acids and derivatives	Organic thiophosphoric acids and derivatives	7087.42	5610.04	7191.03	8145.8	7919.15	7076.52	5793.58	5421.5	6137.61
MW00007859	Monolinuron	C9H11ClN2O2	281.004	214.0509	0.635	3.2334	1	1746812	--	C18794	--	15629	Benzenoids	Benzene and substituted derivatives	6139.53	5200.43	9172.31	5783.94	7993.44	3147.06	4345.38	4573.87	4621.68
MW00127591	Cycloate	C11H21NOS	330.0091	215.1344	0.6304	12.1572	1	1134232	--	C18780	72550	14337	Organosulfur compounds	Thiocarbonyl compounds	3910.64	3167.1	3357.39	3721.84	3049.09	3334.45	449.28	691.14	353.97
MW00009651	Quizalofop	C17H13ClN2O4	365.031	344.0564	0.8967	0.6983	1	76578126	--	C18763	--	178795	Benzenoids	Benzene and substituted derivatives	5276.55	5201.74	6005.6	4591.3	6288.92	4396.6	4188.87	3976.61	6051.61
MW00109561	Pyridaphenthion	C14H17N2O4PS	719.0930000000001	340.0647	0.6305	3.1838	1	119-12-0	--	C18762	--	8381	Organic acids and derivatives	Organic thiophosphoric acids and derivatives	919.75	525.92	549.0	503.7	1136.6	609.43	370.61	402.02	714.28
MW00009593	Prosulfocarb	C14H21NOS	270.132	251.1344	0.5557	8.8698	1	52888809	--	C18760	--	62020	Benzenoids	Benzene and substituted derivatives	1480.31	586.12	993.27	1562.89	988.76	2426.81	1207.43	531.2	446.66
MW00127706	Pebulate	C10H21NOS	222.1327	203.1344	0.6038	8.1387	1	1114-71-2	--	C18755	--	14215	Organosulfur compounds	Thiocarbonyl compounds	5457.55	3840.55	4836.28	5314.69	4534.54	6775.68	1116.7	672.7	394.31
MW00006989	Enilconazole	C14H14Cl2N2O	279.045	296.0483	0.6499	3.1922	1	35554-44-0	HMDB0031794	C18739	--	37175	Benzenoids	Benzene and substituted derivatives	4428.44	4512.35	2797.09	3193.63	3646.92	4290.83	2273.41	2447.61	2984.47
MW00007218	Flutriafol	C16H13F2N3O	282.0849	301.1027	0.6356	1.3923	1	76674210	--	C18734	72509	91727	Benzenoids	Benzene and substituted derivatives	366.62	166.61	673.99	3187.5	1065.24	673.78	2434.88	855.7	1358.1
MW00007186	Flufenacet	C14H13F4N3O2S	725.1251	363.0665	0.8765	3.195	1	142459583	--	C18731	72506	86429	Benzenoids	Benzene and substituted derivatives	2774.81	2371.47	3552.68	3268.76	2857.53	2355.42	3180.06	2426.63	3466.24
MW00007157	Fentin acetate	C20H18O2Sn	431.0072	410.0329	0.6223	2.5054	1	900-95-8	HMDB0031789	C18728	--	16682804	Benzenoids	Benzene and substituted derivatives	2310.12	2002.69	2652.68	2695.92	1338.13	1832.52	2298.42	2101.29	770.34
MW00006436	Bromuconazole	C13H12BrCl2N3O	375.9615	374.9541	0.6399	0.6955	1	116255-48-2	--	C18704	72482	3444	Benzenoids	Benzene and substituted derivatives	3608.41	2787.48	2645.06	3675.61	1830.65	2637.35	3095.75	3661.49	3521.25
MW00006435	Bromuconazol	C13H12BrCl2N3O	390.9644	374.9541	0.6356	12.5147	1	116255482	--	C18704	72482	3444	Benzenoids	Benzene and substituted derivatives	378355.47	408764.34	403458.39	414476.02	517884.18	507695.17	195.23	1369.82	1051.34
MW00127022	Triazophos	C12H16N3O3PS	329.0839	313.065	0.8714	0.8183	1	24017478	--	C18657	72443	32184	Organoheterocyclic compounds	Azoles	4411.92	3808.88	5262.69	17448.57	16487.81	15277.84	14240.73	16313.46	15846.98
MW00104471	2,2-Dichloropropionic acid	C3H4Cl2O2	164.9482	141.9588	0.6408	12.1239	1	75-99-0	--	C18600	--	6418	Organic acids and derivatives	Carboxylic acids and derivatives	2396.68	2219.29	2204.81	1749.93	1607.36	2168.81	0	0	0
MW00006922	Dithianon	C14H4N2O2S2	260.9577	295.9714	0.6389	12.2153	1	3347-22-6	HMDB0031780	C18574	--	18771	Benzenoids	Naphthalenes	234298.78	242426.34	232881.45	240611.69	228497.3	230908.89	141040.5	140876.71	146565.8
MW00009627	Pyrazoxyfen	C20H16Cl2N2O3	516.9286	402.0538	0.6354	12.2153	1	71561110	--	C18556	--	92383	Benzenoids	Benzene and substituted derivatives	35586.37	34684.99	34220.44	35205.91	35807.79	36552.16	18262.67	21289.01	21460.18
MW00006418	Boscalid	C18H12Cl2N2O	365.0218	342.0327	0.6341	12.2153	1	188425-85-6	--	C18547	--	213013	Benzenoids	Benzene and substituted derivatives	6752.09	7994.95	6297.61	6351.87	5944.84	7286.66	3691.64	2964.7	2416.07
MW00148232	Cyenopyrafen	C24H31N3O2	376.2382	393.2416	0.6459	4.7882	1	560121-52-0	--	C18545	--	18772482	Benzenoids	Benzene and substituted derivatives	782.44	660.34	1485.22	4526.18	2193.56	1182.6	2173.2	4755.88	8590.4
MW00123841	Dimethametryn	C11H21N5S	254.1458	255.1518	0.5484	8.4419	1	22936750	--	C18537	--	31573	Organoheterocyclic compounds	Triazines	1689.48	1883.02	1164.08	3258.77	1383.58	1292.06	1668.91	1269.94	925.7
MW00142028	1-Naphthaleneacetic acid sodium salt	C12H9O2.Na	272.0658	208.05	0.8993	0.8159	1	61-31-4	--	C18534	--	23694671	Benzenoids	Naphthalenes	15444.93	19888.15	14710.37	24069.53	25678.38	20874.03	28610.13	28224.03	28246.42
MW00006635	Clomeprop	C16H15Cl2NO2	368.0192	323.048	0.6471	3.9399	1	84496560	--	C18531	--	93482	Benzenoids	Benzene and substituted derivatives	6120.94	5280.95	3026.64	6319.69	6050.04	5683.56	5887.46	6222.67	5651.41
MW00000724	(4-Chloro-2-methylphenoxy)acetic acid	C9H9ClO3	165.0099	200.024	0.8832	2.495	1	94-74-6	--	C18528	--	7204	Benzenoids	Benzene and substituted derivatives	13136.2	10887.49	10422.19	8093.87	7701.66	7038.49	11568.76	11658.38	13117.64
MW00149533	Flusulfamide	C13H7Cl2F3N2O4S	828.9024	413.9456	0.7647	12.2153	1	106917-52-6	--	C18521	--	86268	Benzenoids	Benzene and substituted derivatives	4052.85	1358.89	2856.61	3166.35	2283.86	4144.39	2112.75	2823.56	1000.21
MW00007182	Flubendiamide	C23H22F7IN2O4S	663.0084	682.0233	0.5193	12.2016	1	272451657	--	C18520	72326	11193251	Benzenoids	Benzene and substituted derivatives	4647.95	5252.44	4478.54	4472.39	4102.33	5876.73	1358.71	1630.48	2363.22
MW00009914	Tetraconazole	C13H11Cl2F4N3O	389.0556	371.0215	0.6391	0.8188	1	112281-77-3	--	C18490	72296	80277	Benzenoids	Benzene and substituted derivatives	408.2	140.72	1250.81	1749.06	446.8	1069.23	1243.36	396.99	158.33
MW00151984	Imicyafos	C11H21N4O2PS	381.0314	304.1123	0.6466	12.1862	1	140163-89-9	--	C18469	--	18772487	Organoheterocyclic compounds	Azolidines	2805.43	3947.6	1736.29	3107.32	258.4	1744.89	505.47	378.59	889.13
MW00114566	Etridiazole	C5H5Cl3N2OS	309.9344	245.9188	0.6301	0.6996	1	2593-15-9	--	C18460	--	17432	Organic oxygen compounds	Organooxygen compounds	7233.51	7996.77	7289.44	2715.82	1552.95	1345.29	3072.38	3150.62	2393.54
MW00147058	Bispyribac-sodium	C19H18N4O8.Na	418.0881	453.1022	0.6368	1.2646	1	125401-92-5	--	C18453	--	23682789	Organic oxygen compounds	Organooxygen compounds	1040.27	1009.73	1003.7	909.97	845.3	1214.83	838.01	283.66	180.82
MW00001106	1-(3,4-Dichlorophenyl)-3,3-dimethylurea	C9H10Cl2N2O	270.9798	232.017	0.6185	12.2153	1	330541	--	C18428	44240	3120	Benzenoids	Benzene and substituted derivatives	4559.53	6166.79	2544.41	2816.76	5059.53	3795.75	1482.28	1257.55	2999.05
MW00007439	Isoprocarb	C11H15NO2	447.1582	193.1103	0.6068	0.8492	1	2631-40-5	HMDB0031797	C18418	--	17517	Benzenoids	Benzene and substituted derivatives	958.03	1944.53	5478.17	3057.36	3304.99	4594.08	2067.95	2037.5	2666.46
MW00015637	Acrinathrin	C26H21F6NO5	498.1148	541.1324	0.8038	3.1951	1	101007061	--	C18408	--	6436606	Lipids and lipid-like molecules	Fatty Acyls	21797.65	20720.51	18877.28	23472.6	22550.17	23828.68	17663.58	18391.68	19195.97
MW00106701	Ethephon	C2H6ClO3P	108.9613	143.9743	0.5791	0.8492	1	16672870	--	C18399	--	27982	Organic acids and derivatives	Organic phosphonic acids and derivatives	74107.15	58282.43	67262.84	85261.17	94437.52	65800.2	66807.43	69562.92	55760.15
MW00147147	Bromofenofos	C12H7Br4O5P	624.6908	577.6765	0.5760000000000001	3.1796	1	21466-07-9	--	C18392	--	30652	Benzenoids	Benzene and substituted derivatives	571.44	885.36	939.07	419.35	648.71	916.72	648.37	767.3	675.44
MW00154782	Nicarbazin	C13H10N4O5.C6H8N2O	407.1106	426.1288	0.624	0.8134	1	330-95-0	--	C18389	--	9507	Benzenoids	Benzene and substituted derivatives	314.1	445.9	2446.56	2034.71	1368.95	1832.52	1439.62	1444.0	622.76
MW00157513	Stearyltrimethylammonium chloride;1-Octadecanaminium, N,N,N-trimethyl-, chloride	C21H46N.Cl	386.2963	347.3319	0.5567	10.3791	1	112-03-8	--	C18371	--	8155	Organic nitrogen compounds	Organonitrogen compounds	57186.58	45246.33	38237.48	58418.14	43653.22	58038.36	11573.97	14525.06	20262.15
MW00006100	Asulam	C8H10N2O4S	268.9989	230.0361	0.8624	0.6971	1	3337711	--	C18350	--	18752	Benzenoids	Benzene and substituted derivatives	121064.7	151002.28	130289.27	183934.65	146437.41	107609.7	160396.81	203102.1	403324.37
MW00143759	5,5'-Dehydrodivanillate	C16H14O8	379.0403	334.0689	0.6446	11.21	1	2134-90-9	--	C18347	--	16487	Benzenoids	Benzene and substituted derivatives	272.09	418.41	185.77	3169.3	4083.84	3247.04	0	0	0
MW00052503	DL-2-Methylbutyric acid	C5H10O2	144.1019	102.0681	0.8986	0.8699	1	116530	HMDB0002176	C18319	108	8314	Lipids and lipid-like molecules	Fatty Acyls	27908.89	85907.89	23640.22	13704.21	24142.01	15277.78	33486.39	29917.59	29349.43
MW00156862	Scabraside	C40H44O20	863.2415	844.2426	0.8986	0.8021	1	87686-79-1	--	C17918	--	159134	Organic acids and derivatives	Carboxylic acids and derivatives	6631.98	6950.49	6528.09	5578.84	10995.95	10157.35	11426.12	9369.03	9849.98
MW00144505	Acerinol	C30H46O5	533.3472	486.3345	0.6466	12.1488	1	19902-53-5	--	C17842	--	71448948	Lipids and lipid-like molecules	Prenol lipids	3451.98	2622.11	2863.52	3689.24	3342.96	3804.89	2510.09	951.49	1814.99
MW00139987	Swertisin	C22H22O10	429.1166	446.1213	0.5162	3.1922	2-Search-DB	6991-10-2	--	C17835	--	124034	Phenylpropanoids and polyketides	Flavonoids	64882.86	64156.34	65798.06	56911.89	57904.32	60604.44	46431.3	44951.88	44473.81
MW00148739	Difenpiramide	C19H16N2O	306.1606	288.1263	0.6204	2.7435	1	51484-40-3	--	C17720	--	100472	Benzenoids	Benzene and substituted derivatives	317.82	968.51	897.94	890.89	2201.48	1193.0	4683.28	2980.31	3586.26
MW00103108	Undecanoic acid	C11H22O2	186.158	186.162	0.9809	8.8698	2-MetDNA	112-37-8	HMDB0000947	C17715	--	8180	Lipids and lipid-like molecules	Fatty Acyls	19325.88	21041.3	21710.17	25217.17	22382.86	21851.06	5464.81	2492.76	4463.49
MW00004190	3-Phenylpropyl acetate	C11H14O2	177.0921	178.0994	0.647	6.9173	1	122-72-5	HMDB0033386	C17663	--	31226	Benzenoids	Benzene and substituted derivatives	3971.02	3898.87	6311.56	3627.45	3110.23	3962.91	5405.31	3783.26	16799.53
ZINC58633050	Coenzyme Q8	C49H74O4	766.091	727.127	0.6184	3.2005	1	1339-63-5;2394-68-5	-	C17569	-	5283546	Lipids and lipid-like molecules	Prenol lipids	1487.45	1138.73	1428.23	436.25	862.1	690.23	336.66	102.43	117.1
MW00155904	Plantagoside	C21H22O12	465.1026	466.1111	0.5741	12.1001	1	78708-33-5	--	C17531	--	174157	Phenylpropanoids and polyketides	Flavonoids	4111.81	4436.43	4748.63	2383.34	3454.11	4553.67	2648.97	2595.86	2429.32
MW00145140	Alisol A	C30H50O5	567.284	490.3658	0.5985	6.5243	1	19885-10-0	--	C17459	--	15558616	Lipids and lipid-like molecules	Prenol lipids	0	0	0	317.17	1061.03	674.44	1569.61	2423.76	3304.16
MW00149439	Ferrous lactate	C6H10FeO6	198.9688	233.9827	0.649	0.8326	1	5905-52-2	--	C17382	--	22197	Organic acids and derivatives	Carboxylic acids and derivatives	1684.56	2015.58	7160.27	3236.18	3766.67	3930.95	929.04	2117.28	2579.74
MW00142667	2-Hydroxymethylclavam	C6H9NO3	108.0436	143.0582	0.5967	3.7156	1	66036-39-3	--	C17357	--	3050259	Organoheterocyclic compounds	Lactams	760.74	2090.14	1386.31	2238.86	851.43	842.13	147.16	1070.7	993.57
MW00154869	Nocardicin D	C23H23N3O9	484.1361	485.1434	0.647	0.8268	1	61425-17-0	--	C17353	--	3045997	Organic acids and derivatives	Carboxylic acids and derivatives	6530.4	8177.83	13199.81	13127.99	12075.95	11395.0	9896.4	10388.23	11504.82
MW00142482	2-Aminobut-2-enoate;(2Z)-2-Aminobut-2-enoic acid;2-Ammoniobut-2-enoate	C4H7NO2	203.1044	101.0477	0.7523	6.6319	2-MetDNA	71018-10-5	--	C17234	--	6449989	Organic acids and derivatives	Carboxylic acids and derivatives	16159.65	15625.44	15286.6	7575.92	6475.03	5843.06	7316.32	6862.82	7128.04
MW00149350	Eudistomin N	C11H7BrN2	312.9326	245.9793	0.6482	0.6996	1	59444-69-8	--	C17169	--	162883	Organoheterocyclic compounds	Indoles and derivatives	12479.88	11090.19	10135.6	5659.7	4919.34	5814.28	4347.79	4440.71	1668.7
MW00156021	Prepacifenol epoxide	C15H21Br2ClO3	906.8932	441.9546	0.7352	12.2153	1	55304-01-3	--	C17127	--	356215	Lipids and lipid-like molecules	Prenol lipids	14343.46	13889.7	13154.38	12951.94	12923.62	13628.36	6476.98	6267.55	6431.88
MW00154791	Nidificene;Intricatene	C15H23Br2Cl	416.9602	395.9855	0.6489	0.7082	1	54928-01-7	--	C17116	--	14865953	Lipids and lipid-like molecules	Prenol lipids	1179.15	2154.49	1442.83	1738.55	745.38	2574.13	1908.26	3806.9	2772.82
MW00155927	Plocamene B	C10H13Cl3	202.9946	238.0083	0.6333	12.2236	1	58207-70-8	--	C17110	--	6442565	Organohalogen compounds	Vinyl halides	25557.01	27749.0	27081.38	24501.71	22351.42	29616.43	7214.58	8884.3	10379.59
MW00147491	Cartilagineal	C10H11Cl3O	526.9642	251.9875	0.6415	0.6905	1	53915-35-8	--	C17102	--	6153559	Organic oxygen compounds	Organooxygen compounds	4522.35	4064.88	4830.36	3600.16	3383.58	2419.54	3280.16	3750.56	3835.26
MW00015760	alpha-Cyperone	C15H22O	219.1744	218.1671	0.6476	4.7209	1	473-08-5	HMDB0037061	C17090	--	6452086	Lipids and lipid-like molecules	Prenol lipids	25443.53	24360.35	26799.82	14351.81	10189.2	10367.06	15147.32	14097.7	15281.27
MW00103014	Tridecanoic acid	C13H26O2	213.1859	214.1933	0.8861	9.9251	2-MetDNA	638-53-9	HMDB0000910	C17076	--	12530	Lipids and lipid-like molecules	Fatty Acyls	182879.55	178041.35	83998.58	72719.42	168361.49	174253.86	105383.83	50702.04	49449.41
MW00155869	Picrocrocin	C16H26O7	377.181	330.1679	0.9874	5.5185	2-MetDNA	138-55-6	HMDB0005796	C17055	--	130796	Organic oxygen compounds	Organooxygen compounds	1497.65	2153.08	2948.58	5494.32	5975.48	6246.65	26839.94	44940.63	34554.83
MW00055576	Ophiopogonin D	C44H70O16	875.4418	854.4664	0.8744	7.1042	1	945619749	--	C17042	--	46173859	Lipids and lipid-like molecules	Steroids and steroid derivatives	438.56	14333.37	1028.68	233.46	2118.68	766.42	1096.68	5124.98	5273.88
MW00145426	Anthopleurine	C7H15NO4	214.0487	177.1001	0.6487	0.7893	1	56595-17-6	--	C16994	--	24858868	Organic acids and derivatives	Hydroxy acids and derivatives	3636.35	3193.43	1747.71	2222.72	1641.69	1067.61	819.78	769.88	1671.41
MW00053546	Genipin 1-gentiobioside	C23H34O15	614.2042	550.1898	0.581	3.1879	1	29307606	--	C16965	--	3082301	Lipids and lipid-like molecules	Prenol lipids	13048.26	11738.38	12838.49	10910.1	10950.98	11186.37	8866.39	9764.14	10013.14
ZINC1565456	Chavicol	C9H10O	291.1443	134.178	0.5993	4.7957	2-MetDNA	501-92-8	HMDB0034107;HMDB34107	C16930	-	68148	Benzenoids	Phenols	496.54	1783.15	2228.3	5092.72	5413.71	5417.35	23411.47	36574.85	28274.05
MW00016484	Caryophyllene oxide	C15H24O	203.1794	220.1827	0.5765	5.0616	2-Search-DB	1139-30-6	HMDB0036789	C16908	--	1742210	Lipids and lipid-like molecules	Prenol lipids	308151.43	168639.49	295751.66	89710.06	72773.32	58645.68	75256.86	54188.88	64581.02
MW00147289	Callystatin A	C29H44O4	439.3217	456.324	0.9016	11.5922	1	189883-16-7	--	C16891	--	5471086	Lipids and lipid-like molecules	Prenol lipids	609.11	1325.28	3744.92	6167.19	10159.85	115.79	2788.1	2153.49	3538.71
MW00012858	1-Deoxynojirimycin	C6H13NO4	210.0971	163.0845	0.6378	0.8326	1	73285-50-4	HMDB0035359	C16843	45343	29435	Organoheterocyclic compounds	Piperidines	2114.69	546.34	1413.5	1551.72	1006.11	1055.85	1063.26	1300.26	1488.58
MW00157497	Squalamine	C34H65N3O5S	645.4983	627.4645	0.6433	10.2124	1	148717-90-2	--	C16841	--	72495	Lipids and lipid-like molecules	Steroids and steroid derivatives	74219.22	73916.8	72461.54	87892.74	63863.46	91029.02	40365.55	39363.58	40970.43
MW00137951	Coumachlor	C19H15ClO4	456.9413	342.0659	0.6188	12.2652	1	81823	--	C16805	--	54682651	Phenylpropanoids and polyketides	Coumarins and derivatives	51763.43	84724.97	92632.56	51542.94	81688.98	85135.2	33171.77	54454.69	36939.29
MW00151525	Hydnocarpic acid	C16H28O2	294.2427	252.2089	0.6489	8.3112	1	459-67-6	--	C16795	--	164601	Lipids and lipid-like molecules	Fatty Acyls	1323.37	2371.33	2840.24	7430.71	4884.18	5253.23	21168.37	9632.75	27246.15
MW00126755	Strictosamide	C26H30N2O8	533.1674	498.2002	0.9893	7.233	1	23141-25-5	--	C16724	--	10345799	Organoheterocyclic compounds	Indoles and derivatives	3091.28	4740.83	6334.7	2501.62	6577.04	3172.33	5197.35	6574.72	8160.7
MW00148943	Dolichotheline	C10H17N3O	214.1357	195.1372	0.6195	6.8592	1	23100-08-5	--	C16696	--	168082	Lipids and lipid-like molecules	Fatty Acyls	5979.3	4859.86	5575.85	3536.84	6955.73	5562.41	6170.48	5046.85	5524.87
MW00153682	Mannopine	C11H22N2O8	638.3095	310.1376	0.6312	11.1103	1	87084-52-4	--	C16692	--	121864	Organic acids and derivatives	Carboxylic acids and derivatives	7729.3	8258.08	7949.49	12687.69	5679.7	10222.41	3378.14	2600.78	2799.34
MW00003032	2-Ethylidene-1,5-dimethyl-3,3-diphenylpyrrolidine	C20H23N	344.1366	277.1831	0.6331	6.6402	1	30223-73-5	HMDB0041803	C16659	--	115159	Benzenoids	Benzene and substituted derivatives	2784.78	4335.97	2291.91	4304.2	4230.24	2446.89	3100.74	626.42	3693.64
MW00013725	2-Propyl-2,4-pentadienoic acid	C8H12O2	105.0696	140.0837	0.6306	9.2993	1	72010-18-5	HMDB0060682	C16656	--	6441809	Lipids and lipid-like molecules	Fatty Acyls	31094.27	27962.96	35136.15	17524.32	15274.12	12125.21	7820.6	12661.51	10600.89
MW00105211	3-Oxovalproic acid	C8H14O3	225.0475	158.0943	0.6419	3.1922	1	60113-81-7	HMDB0060685	C16652	2990	173719	Organic acids and derivatives	Keto acids and derivatives	6709.37	6453.15	8757.2	6903.13	4785.13	4671.23	7510.38	8001.98	5584.37
MW00103502	6-Mercaptopurine ribonucleoside triphosphate	C10H15N4O13P3S	524.9638	523.9569	0.8741	0.6913	1	27652-34-2	HMDB0060411	C16617	--	3036942	Nucleosides, nucleotides, and analogues	Purine nucleotides	23534.39	26993.09	23030.0	20145.33	16866.68	13192.99	5630.99	8171.79	7072.58
MW00111039	Bis(2-chloroethyl)amine	C4H9Cl2N	183.045	141.0112	0.6491	3.188	1	334-22-5	HMDB0060688	C16552	--	9533	Organic nitrogen compounds	Organonitrogen compounds	1629.31	663.17	1731.73	1468.11	2069.94	1231.95	666.13	3093.22	1583.82
MW00055421	Nonadecanoic acid	C19H38O2	316.3213	298.2872	0.6311	6.8229999999999995	1	646-30-0	HMDB0000772	C16535	--	12591	Lipids and lipid-like molecules	Fatty Acyls	13794.04	40123.82	19558.56	19169.98	20271.93	11770.39	15055.29	14756.15	12825.83
MW00012423	13Z,16Z-Docosadienoic acid	C22H40O2	354.3372	336.3028	0.8641	11.4011	1	17735-98-7	HMDB0062219	C16533	--	5312554	Lipids and lipid-like molecules	Fatty Acyls	51628.52	99208.34	127583.47	253434.94	172590.71	169916.27	35026.86	18344.56	43853.05
MW00012131	11,14,17-Eicosatrienoic acid	C20H34O2	324.2901	306.2559	0.6293	9.8557	1	17046-59-2	HMDB0060039	C16522	--	5312529	Lipids and lipid-like molecules	Fatty Acyls	1662.15	3538.09	10141.58	26177.7	22506.24	14462.59	3762.01	953.19	10253.88
MW00152143	Isoprene;2-Methyl-1,3-butadiene	C5H8	86.0965	68.0626	0.8961	1.2646	1	78-79-5	--	C16521	--	6557	Hydrocarbons	Unsaturated hydrocarbons	33573.59	34761.52	34085.43	35106.25	37235.12	31924.34	33567.62	29317.45	28521.01
MW00154103	Methyl farnesoate;Methyl(2E,6E)-farnesoate	C16H26O2	233.1857	250.1933	0.5279	3.5548	1	10485-70-8	--	C16503	--	5275508	Lipids and lipid-like molecules	Prenol lipids	496.85	153.85	233.07	1546.87	1210.67	1487.43	2637.76	2110.07	2682.59
MW00142562	2-Deoxyecdysone	C27H44O5	914.6707	448.3189	0.6164	12.1572	1	31575-91-4	--	C16495	--	13939876	Lipids and lipid-like molecules	Steroids and steroid derivatives	14614.14	12513.82	13094.79	11779.29	10255.96	11892.59	1435.01	2081.67	3082.17
MW00126019	N'-Nitrosonornicotine	C9H11N3O	291.9646	177.0902	0.6026	12.2237	1	16543-55-8	HMDB0041940	C16452	--	27919	Organoheterocyclic compounds	Pyridines and derivatives	4627.76	3988.38	3325.93	1652.87	3442.06	3574.82	2548.11	1853.95	3253.86
MW00133395	3-O-Acetylpinobanksin	C17H14O6	313.0714	314.079	0.6238	5.9119	1	52117-69-8	--	C16418	--	148556	Phenylpropanoids and polyketides	Flavonoids	3290.66	5479.42	2992.94	2887.1	4167.38	2834.39	9461.61	8008.39	7191.51
MW00142275	2,4,6-Triaminotoluene	C7H11N3	138.1032	137.0953	0.7081	11.7293	1	88-02-8	--	C16400	--	66605	Benzenoids	Benzene and substituted derivatives	70334.59	69294.6	59720.34	59966.23	59005.42	59212.03	15352.57	11443.88	19425.28
MW00140846	(R)-Nicotine;D-Nicotine;2'-beta-H-Nicotine	C10H14N2	185.1149	162.1157	0.6564	4.4717	1	25162-00-9	--	C16386	--	157672	Organoheterocyclic compounds	Pyridines and derivatives	534441.31	456522.53	460495.89	360221.53	331243.59	324829.78	380107.52	333836.24	359391.05
MW00114642	Geosmin;(-)-Geosmin;trans-1,10-Dimethyl-trans-9-decalol	C12H22O	183.1744	182.1671	0.6499	6.6402	1	19700-21-1	HMDB0036461	C16286	--	29746	Organic oxygen compounds	Organooxygen compounds	9689.86	12422.46	9527.96	13354.93	9148.61	9497.47	14749.11	12700.06	10326.51
MW00003136	2-Hydroxy-5-sulfobenzoic acid	C7H6O6S	474.9399	217.9885	0.6318	12.3815	1	97-05-2	HMDB0011725	C16199	--	7322	Benzenoids	Benzene and substituted derivatives	1121.84	850.0	2328.41	1512.83	1438.78	4024.17	535.61	239.56	228.72
MW00141419	1,6-Naphthalenedisulfonic acid	C10H8O6S2	593.9884	287.9762	0.5425	3.2334	1	525-37-1	--	C16193	--	10676	Benzenoids	Naphthalenes	691.83	1107.14	365.26	759.11	387.53	348.98	1992.82	1033.91	1027.18
MW00151993	Iminoglycine;Iminoacetic acid;2-Iminoacetate	C2H3NO2	115.0543	73.0164	0.6993	7.7827	2-MetDNA	4472-12-2	--	C15809	--	3080609	Organic acids and derivatives	Carboxylic acids and derivatives	398.6	1326.69	1501.51	831.05	1200.21	1109.77	813.59	1399.18	382.92
MW00159657	Vicenistatin	C30H48N2O4	501.3768	500.3614	0.6734	12.1029	1	150999-05-6	--	C15688	--	6438888	Organic oxygen compounds	Organooxygen compounds	50793.52	48392.33	50072.0	69053.33	47847.0	46475.57	25201.54	27153.1	29871.05
MW00154990	Octachlorocamphene	C10H8Cl8	428.7895	407.8134	0.5539	12.617	1	1319-80-8	--	C15648	--	73983	Lipids and lipid-like molecules	Prenol lipids	17645.97	17589.57	16567.51	7904.7	20871.83	14709.47	366.66	291.19	688.93
MW00140760	(E)-3-[4-(5,5,8,8-Tetramethyl-6,7-dihydronaphthalen-2-yl)-4,5,6,7-tetrahydro-1-benzofuran-2-yl]prop-2-enoic acid	C25H30O3	423.1908	378.2195	0.6463	3.8999	1	503620-39-1	--	C15644	--	9842758	Lipids and lipid-like molecules	Fatty Acyls	110.95	258.91	441.72	3217.13	1539.83	548.36	1924.06	1703.88	5742.14
MW00143978	6-(4-chlorophenyl)imidazo(2,1-b)(1,3)thiazole-5-carbaldehyde O-(3,4-dichlorobenzyl)oxime	C19H12Cl3N3OS	433.9677	434.9767	0.7818	0.7042	1	338404-52-7	--	C15639	--	9600409	Organoheterocyclic compounds	Azoles	13545.41	10749.06	9718.33	11201.71	8247.7	4213.57	4612.7	6330.85	5516.6
MW00008713	N-[4-(1,1,1,3,3,3-Hexafluoro-2-hydroxypropan-2-yl)phenyl]-N-(2,2,2-trifluoroethyl)benzenesulfonamide	C17H12F9NO3S	526.0103	481.0394	0.6258	1.9044	1	293754-55-9	--	C15630	--	447912	Benzenoids	Benzene and substituted derivatives	961.35	885.88	1870.39	227.49	208.44	385.66	987.25	829.33	975.0
MW00006231	Benzenesulfonamide, N-(2,2,2-trifluoroethyl)-N-[4-[2,2,2-trifluoro-1-hydroxy-1-(trifluoromethyl)ethyl]phenyl]-	C17H12F9NO3S	500.0398	481.0394	0.5588	1.9114	1	293754559	--	C15630	63084	447912	Benzenoids	Benzene and substituted derivatives	850.44	2706.35	1901.86	2256.57	2715.95	2764.05	2095.72	2458.62	858.65
MW00009620	Purine	C5H4N4	205.0143	120.0436	0.8752	1.3559999999999999	2-MetDNA	120-73-0	HMDB0001366	C15587	--	1044	Organoheterocyclic compounds	Imidazopyrimidines	19770.17	12270.33	22326.5	7265.56	2765.29	2937.6	12982.04	6280.51	2656.82
MW00145424	Anthocyanin	C15H11O	321.95599999999996	207.081	0.648	12.2195	1	11029-12-2	HMDB0031460	C15549	--	145858	Phenylpropanoids and polyketides	Flavonoids	6740.44	5410.65	6238.33	5018.02	4841.65	5367.47	2930.05	2883.9	2328.06
MW00142027	1-N,4-N-Bis[4-(4,5-dihydro-1H-imidazol-2-yl)phenyl]-2-nitrobenzene-1,4-dicarboxamide;hydrochloride	C26H23N7O4.2HCl	550.1156	569.1345	0.5920000000000001	3.2365	1	5318-78-5	--	C15343	--	24184794	Benzenoids	Benzene and substituted derivatives	2408.84	2134.79	1381.22	1618.41	1884.05	2767.38	2997.87	3057.98	4111.05
MW00148808	Diisononyl phthalate	C26H42O4	463.2787	418.3083	0.5887	7.7868	1	28553-12-0	--	C15221	--	590836	Benzenoids	Benzene and substituted derivatives	6039.14	7198.47	6534.61	6375.36	5397.15	6307.63	9800.69	9338.59	8426.44
MW00148088	Coumestrol diacetate;3,9-Diacetoxy-6H-benzofuro[3,2-c][1]benzopyran-6-one	C19H12O7	722.1496	352.0583	0.6112	0.8059999999999999	1	35826-57-4	--	C15095	--	250817	Phenylpropanoids and polyketides	Flavonoids	1462.35	734.0	1727.22	1761.7	1408.37	327.32	1070.36	1670.38	1549.09
MW00141770	17beta-[Bis(2-hydroxyethyl)amino]androst-5-en-3beta-ol	C23H39NO3	777.5768	377.293	0.5897	10.0966	1	6956-93-0	--	C14966	--	250208	Lipids and lipid-like molecules	Steroids and steroid derivatives	13998.3	15398.42	13747.69	11154.66	13034.22	10100.92	5209.9	2994.56	5924.11
MW00013189	2,3-Dinor-8-epi-prostaglandin F2alpha	C18H30O5	309.1709	326.2093	0.7316	7.1915	1	221664-05-7	--	C14794	--	9548881	Lipids and lipid-like molecules	Fatty Acyls	15289.7	20463.77	20737.7	14982.29	21777.94	17303.08	20955.45	24890.16	19976.76
MW00001662	1-Naphthalenamine	C10H9N	304.1814	143.0735	0.6093	3.7322	1	134327	HMDB00A1135	C14790	--	8640	Benzenoids	Naphthalenes	12029.08	10245.57	12216.87	15919.06	10811.72	14555.16	10714.69	19241.61	27552.84
MW00140444	(1R,2S)-Naphthalene 1,2-oxide;(1R,2S)-Naphthalene epoxide	C10H8O	183.0205	144.0575	0.6351	2.4946	1	73136-20-6	--	C14786	--	155957	Benzenoids	Naphthalenes	11332.18	9258.43	12131.19	9794.33	9040.68	8815.69	9248.72	10655.72	8753.38
MW00111858	11(R)-HETE	C20H32O3	301.2172	320.2351	0.6498	10.5482	1	73347-43-0	HMDB0004682	C14780	36337	5283168	Lipids and lipid-like molecules	Fatty Acyls	1220.13	3096.02	2583.78	2558.88	2726.98	2335.77	5891.64	5131.98	6141.28
MW00010854	(+/-)14,15-EpETrE	C20H32O3	663.4589	320.2351	0.6203	12.0367	1	197508-62-6	HMDB0004264	C14771	--	5283205	Lipids and lipid-like molecules	Fatty Acyls	85643.0	110284.31	11205.28	90683.3	90028.19	87650.59	55219.19	59985.44	66383.29
MW00012415	13-OxoODE; 13-Keto-9Z,11E-octadecadienoic acid	C18H30O3	333.1831	294.2195	0.6221	6.6319	1	54739-30-9	HMDB0004668	C14765	--	6446027	Lipids and lipid-like molecules	Fatty Acyls	1759.55	566.13	734.65	1447.43	883.92	803.6	1327.64	369.87	436.49
MW00154853	N-n-Butyl-N-methyl-11-(3,17beta-dihydroxyestra-1,3,5(10)-trien-7alpha-yl)undecanamide	C34H55NO3	490.4067	525.4182	0.507	11.3637	1	98007-99-9	--	C14758	--	104772	Lipids and lipid-like molecules	Steroids and steroid derivatives	658.37	628.77	581.27	5539.9	4068.29	7127.01	146.83	117.72	496.54
MW00006571	Chlorthal-dimethyl	C10H6Cl4O4	345.9211	329.902	0.63	3.195	1	1861-32-1	--	C14744	--	2943	Benzenoids	Benzene and substituted derivatives	209370.84	210319.58	205487.02	207330.7	201173.58	201542.77	311430.46	299797.55	303997.84
MW00002070	2,2',3,3',4',5,5'-Heptachloro-4-biphenylol	C12H3Cl7O	854.5641	407.8004	0.6464	12.1069	1	158076-64-3	--	C14726	--	178006	Benzenoids	Benzene and substituted derivatives	0	0	0	0	0	0	1608.06	2507.99	2139.55
MW00143553	4-Ethyl-7-hydroxy-3-(p-methoxyphenyl)coumarin	C18H16O4	631.1732	296.1049	0.6392	3.188	1	5219-17-0	--	C14720	--	5284654	Phenylpropanoids and polyketides	Flavonoids	4479.54	4540.39	5083.54	4198.44	4590.28	3222.02	3192.99	3140.57	3255.69
MW00114372	Diethylene glycol	C4H10O3	107.0704	106.06299999999999	0.5801	4.4717	2-Search-DB	111466	--	C14689	--	8117	Organic oxygen compounds	Organooxygen compounds	58651.18	50212.62	53640.71	37145.52	32496.75	35519.04	40249.7	36436.67	36229.19
MW00111100	Dicyclohexylamine	C12H23N	228.1961	181.1831	0.6375	7.4253	1	101-83-7	--	C14686	--	7582	Organic nitrogen compounds	Organonitrogen compounds	62819.78	76990.8	79238.47	144703.62	72567.39	89777.66	76879.69	135303.64	79872.97
MW00147127	Braxoron;9alpha-Bromo-11-oxoprogesterone;9alpha-Bromopregn-4-ene-3,11,20-trione	C21H27BrO3	387.0967	406.1144	0.6322	1.9072	1	2527-11-9	--	C14647	--	226009	Lipids and lipid-like molecules	Steroids and steroid derivatives	2722.91	5248.33	4876.12	4471.76	3868.2	2621.21	6266.6	5158.32	5588.24
MW00016977	CE(18:1)	C45H78O2	118.1228	100.0888	0.6435	12.099	1	303-43-5	HMDB0000918	C14641	--	5283632	Lipids and lipid-like molecules	Steroids and steroid derivatives	28628.85	19176.41	20234.64	17122.29	18707.11	18966.66	4439.96	11482.17	11336.86
MW00121913	6-(Ethylthio)purine;6-Ethylmercaptopurine	C7H8N4S	244.0631	180.047	0.6295	12.7803	1	5417-84-5	--	C14623	--	94971	Organoheterocyclic compounds	Imidazopyrimidines	96041.78	133074.87	261601.57	51206.49	111056.54	158865.9	18952.44	22009.05	22000.16
MW00147679	Chlorobenside;4-Chlorobenzyl 4-chlorophenyl sulfide	C13H10Cl2S	558.9647	267.988	0.6163	12.2028	1	103-17-3	--	C14584	--	7639	Organosulfur compounds	Thioethers	28350.4	28237.07	27560.58	27455.22	25020.32	25755.0	12163.98	13510.62	12548.29
MW00052401	Diethyl adipate	C10H18O4	183.1025	202.1205	0.8883	6.3689	1	141-28-6	--	C14566	--	8844	Lipids and lipid-like molecules	Fatty Acyls	20322.7	15030.05	20153.59	10865.52	6425.83	6123.97	3731.91	8141.95	6174.24
MW00005303	4-Nonylphenol	C15H24O	221.19	220.1827	0.8995	9.8141	1	25154-52-3	HMDB0038982	C14550	44536	1752	Benzenoids	Phenols	89451.42	77404.7	84130.62	46602.71	37569.82	30238.2	21886.27	27686.11	28537.56
MW00157735	Tetrachlorobisphenol A;3,3',5,5'-Tetrachlorobisphenol A;Tetrachlorodian;2,2-Bis(4-hydroxy-3,5-dichlorophenyl)propane	C15H12Cl4O2	766.877	363.9591	0.7393	12.2153	1	79-95-8	--	C14528	--	6619	Benzenoids	Benzene and substituted derivatives	10948.06	10200.67	11340.09	10388.95	8987.35	10479.67	4562.52	5616.73	5576.51
MW00007009	Esprocarb	C15H23NOS	284.1485	265.15	0.6145	9.68	1	85785202	--	C14526	--	91740	Benzenoids	Benzene and substituted derivatives	2099.56	971.65	1446.05	1111.19	2074.85	588.68	2141.84	1026.43	1509.7
MW00052462	Diisopropyl adipate	C12H22O4	211.1339	230.1518	0.6473	6.6431	1	6938-94-9	HMDB0041613	C14523	--	23368	Lipids and lipid-like molecules	Fatty Acyls	24322.15	23328.61	25621.05	28391.96	18764.19	23428.76	243136.78	105572.58	100495.59
MW00106231	Chlorpyrifos-methyl	C7H7Cl3NO3PS	341.8685	320.895	0.5588	12.0936	1	5598130	--	C14520	70121	21803	Organic acids and derivatives	Organic thiophosphoric acids and derivatives	19699.16	20927.48	814.93	24666.0	20691.63	23298.65	2809.31	3678.91	8773.69
MW00123444	Chinomethionat	C10H6N2OS2	300.9465	233.9922	0.8247	12.1486	1	2439-01-2	--	C14514	--	17109	Organoheterocyclic compounds	Diazanaphthalenes	16760.14	17705.11	15894.23	16276.44	14067.35	15110.71	5446.09	5899.37	7360.42
MW00013089	1-Tridecanol	C13H28O	242.2477	200.21400000000003	0.6409999999999999	5.8757	1	112-70-9	HMDB0013316	C14509	--	8207	Lipids and lipid-like molecules	Fatty Acyls	847.61	760.36	2277.41	1077.83	2992.96	550.44	8798.43	1898.7	5419.34
MW00141761	17alpha-Dihydroequilenin	C18H20O2	307.1069	268.1463	0.7316	2.6106	1	6639-99-2	--	C14498	--	223998	Lipids and lipid-like molecules	Steroids and steroid derivatives	5769.73	3795.69	4414.72	4166.36	1953.8	5608.84	3450.33	6489.35	12190.44
MW00143660	4-n-Hexylphenol	C12H18O	225.1487	178.1358	0.6411	6.939	1	2446-69-7	--	C14465	--	17132	Benzenoids	Phenols	24030.48	28855.28	30059.29	21884.32	25440.63	23389.12	20863.55	25348.32	23580.84
MW00126712	Simetryn	C8H15N5S	250.0528	213.1048	0.6056	1.9155	1	1014-70-6	--	C14457	--	13905	Organoheterocyclic compounds	Triazines	3203.1	792.53	3810.45	4550.01	3385.67	2997.46	5538.43	2644.52	2313.89
MW00004863	4-Chloroaniline	C6H6ClN	171.9905	127.0189	0.6266	12.5108	1	106-47-8	--	C14450	--	7812	Benzenoids	Benzene and substituted derivatives	6175.43	2149.37	1622.04	10581.56	4939.53	1792.41	2014.28	2606.63	833.6
MW00150871	Glyoxal;Oxalaldehyde;1,2-Ethanedione	C2H2O2	214.9879	58.0055	0.8033	13.2539	1	107-22-2	--	C14448	--	7860	Organic oxygen compounds	Organooxygen compounds	14074323.07	13584173.28	13751036.93	14478522.92	13571907.72	13114995.36	19107961.25	19336433.78	19136079.6
MW00110150	Tris(2-chloroethyl) phosphate	C6H12Cl3O4P	606.8772	283.9539	0.6403	0.6996	1	115-96-8	--	C14445	--	8295	Organic acids and derivatives	Organic phosphoric acids and derivatives	3163.57	2843.49	2241.61	1651.64	1509.2	959.53	1788.27	2345.51	1769.55
MW00003578	3,3'-Dimethylbenzidine	C14H16N2	276.1469	212.1313	0.6336	7.877999999999999	1	119-93-7	--	C14443	--	8413	Benzenoids	Benzene and substituted derivatives	3480.45	1854.37	2971.22	1843.32	437.17	457.37	236.09	815.48	621.17
MW00118798	2-Mercaptobenzothiazole	C7H5NS2	537.8798	166.9863	0.9816	12.5838	1	149-30-4	HMDB0030524	C14437	--	697993	Organoheterocyclic compounds	Benzothiazoles	40227.91	57074.53	61563.72	37342.96	65005.24	69448.57	2014.75	1748.79	2202.87
MW00009939	Thiophanate-methyl	C12H14N4O4S2	358.0651	342.0456	0.6387	5.8455	1	23564058	--	C14432	43980	3032791	Benzenoids	Benzene and substituted derivatives	9701.24	10610.81	10674.95	9296.13	9935.62	10101.87	11259.09	12174.29	11116.43
ZINC1853865	Nogos	C4H7Cl2O4P	185.9612	220.976	0.5796	0.838	1	62-73-7	HMDB0033956;HMDB33956	C14430	-	3039	Organic acids and derivatives	Organic phosphoric acids and derivatives	8262.2	7015.66	16341.81	7713.35	8932.03	8265.14	14615.84	16627.9	14834.64
MW00142288	2,4-Dichloroaniline;2,4-DCA	C6H5Cl2N	125.964	160.9799	0.5075	0.9239	1	554-00-7	--	C14419	--	11123	Benzenoids	Benzene and substituted derivatives	42287.65	25337.63	26292.98	55730.19	46338.87	34524.13	30931.85	26516.73	33370.06
MW00006016	alpha-Methylstyrene	C9H10	119.0856	118.0783	0.6493	7.7786	1	98-83-9	HMDB0059899	C14395	--	7407	Benzenoids	Benzene and substituted derivatives	272159.38	265615.26	251250.63	241899.73	205533.99	275649.69	251315.43	208036.78	234788.19
ZINC1577197	Enanthal	C7H14O	181.1418	114.18799999999999	0.6084	7.8865	1	111-71-7	HMDB0031475;HMDB31475	C14390	-	8130	Organic oxygen compounds	Organooxygen compounds	25745.87	17755.29	27046.49	10166.46	5342.56	8291.75	10347.35	10058.39	9853.38
MW00114707	Heptanal	C7H14O	246.2432	114.1045	0.8767	4.9037	1	111-71-7	HMDB0031475	C14390	--	8130	Organic oxygen compounds	Organooxygen compounds	589976.72	560054.98	604077.69	519686.15	502423.27	567617.3	457132.52	478712.23	487427.06
ZINC2013189	Phenothrin	C23H26O3	718.9483	350.458	0.5822	12.1987	1	26046-85-5;26002-80-2	-	C14387	-	39928	Lipids and lipid-like molecules	Fatty Acyls	5220.84	5662.74	4935.75	3918.9	5026.88	4749.9	2218.13	2962.76	1848.65
MW00142214	2,3',5-Trichlorobiphenyl;PCB 26	C12H7Cl3	297.9915	255.9613	0.5589999999999999	12.2153	2-Insilico	38444-81-4	--	C14358	--	38033	Benzenoids	Benzene and substituted derivatives	610154.5	587871.44	612186.4	624101.16	570309.23	570562.74	262655.9	268619.86	270322.37
MW00142209	2,3,4-Trichlorobiphenyl;PCB 21	C12H7Cl3	534.91	255.9613	0.5454	12.1987	1	55702-46-0	--	C14357	--	41541	Benzenoids	Benzene and substituted derivatives	6474.13	4885.48	6375.93	7199.24	6634.52	7300.76	1526.89	2551.91	1910.57
ZINC1590885	Propoxur	C11H15NO3	273.2613	209.245	0.6072	5.9091	1	114-26-1	-	C14334	-	4944	Benzenoids	Phenol ethers	2606.67	1523.04	3167.34	6021.75	2437.8	3466.95	1963.18	1618.82	1518.51
MW00003184	2-Isopropoxyphenyl N-methylcarbamate	C11H15NO3	174.0913	209.1052	0.6475	5.8177	1	114261	--	C14334	44243	4944	Benzenoids	Phenol ethers	35312.54	25369.85	32515.39	13403.67	8770.52	9023.91	15037.0	13774.82	14011.68
MW00002419	2,6-Dimethylnaphthalene	C12H12	139.0915	156.0939	0.5838	3.1922	1	581-42-0	HMDB0059764	C14330	69971	11387	Benzenoids	Naphthalenes	9258.29	10248.42	11399.59	11735.09	8946.41	7864.33	6938.55	11676.52	10730.33
MW00127583	Butylate	C11H23NOS	218.1575	217.15	0.6349	1.3477	1	2008415	--	C14323	--	16181	Organosulfur compounds	Thiocarbonyl compounds	1365.34	1440.28	1701.68	810.92	426.92	195.29	1196.62	1255.97	2086.56
MW00126287	Picloram	C6H3Cl3N2O2	260.9002	239.926	0.6133	1.1869	1	1918-02-1	--	C14310	--	15965	Organoheterocyclic compounds	Pyridines and derivatives	11053.27	16835.89	20441.74	8168.98	6391.58	6147.26	8594.21	5629.28	8395.71
MW00141508	11beta-Chloromethylestradiol;Org 4333	C19H25ClO2	301.1375	320.1543	0.5644	5.779	1	71794-60-0	--	C14307	--	67088	Lipids and lipid-like molecules	Steroids and steroid derivatives	589.93	2067.92	1387.49	1024.57	957.51	2371.61	1682.4	3132.76	1921.39
MW00006892	Dinoseb	C10H12N2O5	263.0646	240.0746	0.5949	3.2087	1	88-85-7	HMDB0032559	C14302	--	6950	Benzenoids	Phenols	12354.18	9961.04	11299.28	8060.41	10828.27	7893.05	8997.29	9175.09	9793.97
MW00006808	Dicofol	C14H9Cl5O	412.8791	367.9096	0.522	12.207	1	115-32-2	--	C14301	--	8268	Benzenoids	Benzene and substituted derivatives	2815.87	3556.61	3082.5	1332.07	4932.14	746.78	2018.57	1880.42	1244.64
MW00126257	Phenolphthalein	C20H14O4	317.0821	318.0892	0.6376	6.0948	1	77-09-8	--	C14286	--	4764	Organoheterocyclic compounds	Benzofurans	7212.7	8202.97	9779.12	6312.45	7747.0	7428.48	6678.83	5726.73	10440.69
MW00009323	Oxybenzone	C14H12O3	292.0944	228.0786	0.6466	1.3559999999999999	1	131-57-7	HMDB0015497	C14285	--	4632	Benzenoids	Benzene and substituted derivatives	7628.25	4336.23	6528.43	936.46	1459.62	2119.52	3921.87	3703.95	3570.07
MW00002403	2,6-Dihydroxyanthraquinone	C14H8O4	221.0241	240.0423	0.8804	0.705	1	84-60-6	--	C14267	--	6776	Benzenoids	Anthracenes	79600.7	73226.42	70086.58	53339.9	56378.55	50128.85	22110.59	24980.03	12607.83
MW00052392	Dibutyl adipate	C14H26O4	274.2023	258.1831	0.6413	5.3926	1	105-99-7	--	C14253	--	7784	Lipids and lipid-like molecules	Fatty Acyls	2778.17	3121.55	3373.24	3030.21	3574.65	3210.68	2251.37	2617.83	4375.35
MW00155129	p,p'-Methoxychlor olefin;1,1-Dichloro-2,2-bis(p-methoxyphenyl)ethylene;1,1-Bis(p-methoxyphenyl)-2,2-dichloroethylene	C16H14Cl2O2	347.0004	308.0371	0.6443	1.2507	1	2132-70-9	--	C14250	--	75048	Benzenoids	Benzene and substituted derivatives	977.8	359.65	1586.64	254.1	1401.52	305.2	1477.02	1205.83	1366.71
MW00142160	2,2',4,4'-Tetrachlorobiphenyl;PCB 47	C12H6Cl4	366.8405	289.9224	0.5770000000000001	12.2236	1	2437-79-8	--	C14247	--	17097	Benzenoids	Benzene and substituted derivatives	4209.99	5147.64	4840.46	4281.78	4459.04	4300.43	1728.08	1231.44	742.6
MW00142290	2,4'-Dichlorobiphenyl;PCB 8	C12H8Cl2	223.0074	222.0003	0.6318	1.2729	1	34883-43-7	--	C14246	--	36982	Benzenoids	Benzene and substituted derivatives	3949.35	5386.92	4426.42	3017.68	4604.98	5065.12	3194.66	3766.34	1598.44
MW00143550	4-Dodecylphenol	C18H30O	245.2264	262.2297	0.6495	10.4465	1	104-43-8	--	C14245	--	66030	Benzenoids	Phenols	604.25	1199.51	975.35	4486.99	3922.82	3487.42	414.08	230.93	812.2
MW00016266	Bis(2-ethylhexyl) adipate	C22H42O4	369.3015	370.3083	0.6088	11.2212	1	103-23-1	HMDB0040270	C14240	--	7641	Lipids and lipid-like molecules	Fatty Acyls	1522.83	1770.31	887.81	1042.76	615.36	474.48	346.65	190.73	287.83
MW00143571	4-Heptyloxyphenol;p-n-Heptyloxyphenol	C13H20O2	173.1322	208.1463	0.6364	9.3156	1	13037-86-0	--	C14236	--	25641	Benzenoids	Phenols	4315.03	4917.36	5253.82	1701.9	2448.04	1655.33	652.54	2220.11	1252.8
MW00002991	2-Chlorophenol	C6H5ClO	274.0399	128.0029	0.6332	1.9043	1	95-57-8	--	C14219	--	7245	Benzenoids	Phenols	2917.05	3326.75	2161.43	2692.94	1603.15	1583.14	681.5	993.94	1639.34
MW00012036	1,8-Octanediol	C8H18O2	188.1643	146.1307	0.6319	4.239	1	629414	--	C14218	--	69420	Lipids and lipid-like molecules	Fatty Acyls	6061.11	5396.91	7389.23	5989.51	5831.11	5664.13	3594.36	5192.09	9023.52
MW00007363	Hydroxyflutamide	C11H11F3N2O4	315.0564	292.0671	0.6498	3.1922	1	52806-53-8	HMDB0060949	C14204	--	91649	Benzenoids	Benzene and substituted derivatives	1978.62	5116.98	3579.25	2454.3	3448.06	2468.84	1927.59	4657.86	2247.1
MW00003384	2-sec-Butylphenol	C10H14O	168.1384	150.1045	0.6488	6.1999	1	89725	--	C14138	--	6984	Benzenoids	Benzene and substituted derivatives	10369.1	8791.89	13807.19	4641.96	2848.13	2004.98	5064.7	4493.5	5384.03
MW00141270	1,1,1-Trichloro-2,2-bis(4-hydroxyphenyl)ethane;HPTE;p,p'-Hydroxy-DDT	C14H11Cl3O2	668.9395	315.9825	0.7219	0.7008	1	2971-36-0	--	C14136	--	76302	Benzenoids	Benzene and substituted derivatives	5313.05	5004.11	5524.36	7903.07	8026.31	5352.31	8394.71	8598.61	11348.92
MW00143393	4-(3,4-Dichlorophenyl)-5-(4-pyridinyl)-2-thiazolamine	C14H9Cl2N3S	319.98	320.9894	0.6697	2.5093	1	252198-68-8	--	C14128	--	5282339	Organoheterocyclic compounds	Azoles	6993.06	7079.65	5923.58	6266.44	5736.52	5764.39	9099.64	7513.4	7455.17
MW00006227	Benzenesulfonamide, 3,4-dimethoxy-N-[4-(3-nitrophenyl)-2-thiazolyl]-	C17H15N3O6S2	497.9603	421.0402	0.588	12.2153	1	199666030	--	C14126	--	5282337	Benzenoids	Benzene and substituted derivatives	57826.81	56849.41	54924.09	56257.84	56065.54	56573.67	31616.91	32769.94	32509.39
MW00141279	1,1-Dichloroethylene;Vinylidene chloride;1,1-DCE	C2H2Cl2	96.961	95.9534	0.6276	13.6735	1	75-35-4	--	C14039	--	6366	Organic oxygen compounds	Organooxygen compounds	58575.51	29133.95	58345.49	89378.64	63874.49	31120.03	113906.14	116293.32	124098.21
MW00158237	Ticarcillin disodium;Aerugipen	C15H14N2O6S2.2Na	473.0149	428.0089	0.7001	1.2681	1	4697-14-7	--	C14021	--	470375	Organic acids and derivatives	Carboxylic acids and derivatives	3326.99	3308.87	4219.77	2977.93	2260.15	2593.94	4575.95	4833.21	3607.27
MW00157406	Sodium cloxacillin monohydrate;Cloxacillin sodium	C19H17ClN3O5S.Na.H2O	496.0321	475.0581	0.6073	3.195	1	7081-44-9	--	C14010	--	23675743	Organic acids and derivatives	Carboxylic acids and derivatives	10165.88	8712.35	7576.73	9998.58	8491.57	9455.97	9870.32	8132.49	9297.12
MW00012069	10-Hendecenoic acid	C11H20O2	226.1799	184.1463	0.6036	11.5673	2-Search-DB	112389	HMDB0033724	C13910	--	5634	Lipids and lipid-like molecules	Fatty Acyls	90262.0	94956.49	135202.87	299439.72	209941.39	100102.09	35824.8	32263.87	37138.55
MW00103001	Tributyrin	C15H26O6	301.1661	302.1729	0.9963	9.7631	1	60-01-5	HMDB0031094	C13870	--	6050	Lipids and lipid-like molecules	Glycerolipids	7472.85	6364.62	7241.52	5228.01	5401.36	7431.14	13166.14	11760.13	12075.85
MW00053929	Heparin	C19H40O3	297.279	316.2977	0.5908	12.1476	1	6145-69-3	--	C13859	--	72733	Lipids and lipid-like molecules	Glycerolipids	233.61	148.95	174.93	132.14	164.85	701.25	2832.03	2502.53	1935.74
MW00116317	[2-(4-Methylpiperazino)-5-(2,3,5-trichlorophenyl)pyrimidin-4-yl]amine	C15H16Cl3N5	410.0136	371.0471	0.522	0.8824	1	130800907	--	C13852	--	60803	Organoheterocyclic compounds	Diazinanes	110.75	400.23	122.14	562.32	1828.25	2177.68	3042.45	2705.65	3137.44
MW00148441	Dcebio	C9H8Cl2N2O	266.9504	230.0014	0.6166	1.7002	1	60563-36-2	--	C13844	--	656765	Organoheterocyclic compounds	Benzimidazoles	1666.64	309.06	1371.49	1385.54	924.86	1464.63	25399.26	18707.36	19657.99
MW00155885	Piperazine adipate	C6H10O4.C4H10N2	274.176	232.1423	0.6414	0.7642	1	142-88-1	--	C13811	--	8905	Lipids and lipid-like molecules	Fatty Acyls	265.64	234.66	886.77	2050.27	2094.26	2229.6	798.91	786.84	1707.04
MW00124346	Gabazine	C15H17N3O3	334.14	287.127	0.6314	7.2135	1	105538-73-6	--	C13796	--	107896	Organoheterocyclic compounds	Diazines	825.26	756.66	1077.18	382.25	1910.16	300.21	1456.94	265.76	472.58
MW00148724	Dicloxacillin sodium;Dicloxacillin sodium monohydrate	C19H16Cl2N3O5S.Na.H2O	545.9692	509.0191	0.5646	11.0218	1	13412-64-1	--	C13756	--	23675786	Organic acids and derivatives	Carboxylic acids and derivatives	735.14	1280.92	686.2	1147.83	410.48	1363.22	2001.39	941.5	1999.22
MW00144433	9-Methyl-7-bromoeudistomin D;MBED	C12H8Br2N2O	354.908	353.9003	0.925	12.2403	1	123363-40-6	--	C13748	--	129958	Organoheterocyclic compounds	Indoles and derivatives	84090.37	75912.06	68154.71	71659.29	71759.96	77440.49	49423.74	56656.2	57270.08
MW00111189	Memantine	C12H21N	376.3696	179.1674	0.5809	7.2218	1	19982-08-2	HMDB0015177	C13736	43474	4054	Organic nitrogen compounds	Organonitrogen compounds	23135.32	23729.83	23647.71	22784.57	23623.78	23250.0	18073.38	19833.84	18471.86
MW00119789	3-Isobutyl-1-methylxanthine	C10H14N4O2	243.0865	222.1117	0.6433	7.9226	1	28822-58-4	--	C13708	--	3758	Organoheterocyclic compounds	Imidazopyrimidines	3900.24	1887.26	3006.1	14131.4	13143.83	8537.18	7572.98	5539.43	2904.03
MW00111149	Gaboxadol	C6H8N2O2	105.0446	140.0586	0.6438	1.2646	1	64603-91-4	--	C13693	44367	3448	Organic nitrogen compounds	Organonitrogen compounds	5029.05	6512.9	4947.53	10806.87	8141.86	7909.31	13488.33	11046.31	8454.0
MW00155938	p-N,N-(Dimethylamino)phenyldiazonium fluoroborate;4-Dimethylaminobenzenediazonium fluoroborate	C8H10N3.BF4	299.1063	235.0904	0.6454	7.7658	1	24564-52-1	--	C13681	--	11139073	Organic nitrogen compounds	Organonitrogen compounds	412.73	1055.46	669.32	1030.0	1128.59	1388.24	1110.91	992.58	1951.45
MW00157641	Talampanel	C19H19N3O3	414.0615	337.1426	0.6362	8.4432	1	161832-65-1	--	C13670	--	164509	Organoheterocyclic compounds	Benzodiazepines	193.53	130.57	263.24	149.55	123.99	192.98	814.66	211.92	168.74
MW00002183	2,3-Dioxo-6-nitro-7-sulfamoylbenzo(f)quinoxaline	C12H8N4O6S	402.9698	336.0165	0.647	12.1987	1	118876-58-7	--	C13667	--	3272524	Benzenoids	Naphthalenes	13770.38	13425.15	12729.14	14411.96	14115.83	14504.57	5286.5	7638.73	6303.35
MW00155946	Polidocanol;Nonaethylene glycol monododecyl ether	C30H62O10	605.4239	582.4343	0.9708	10.2462	1	3055-99-0	--	C13493	--	656641	Organic oxygen compounds	Organooxygen compounds	57824.45	58362.54	56843.66	61282.72	46818.62	64579.44	31604.72	31310.44	40205.99
MW00123426	Cephaloglycin	C18H19N3O6S	444.0664	405.0995	0.9701	0.8298	1	3577-01-3	HMDB0014827	C13440	--	19150	Organoheterocyclic compounds	Lactams	15445.88	14019.5	33776.4	19219.94	19961.97	23634.0	15589.95	13238.36	12150.32
MW00157402	Sodium 3-ethyl-7-isopropyl-1-azulenesulfonate	C15H17O3S.Na	414.9547	300.0796	0.8937	12.2153	1	97683-31-3	--	C13414	--	23663963	Hydrocarbons	Unsaturated hydrocarbons	1327076.08	1306368.98	1283960.55	1291787.9	1257390.22	1232755.49	679055.76	674132.95	682373.75
MW00147173	Bufferin;Aspirin softam	C9H8O4.C2H4NO2.CO3.Al.Mg.2OH	797.0418	399.0233	0.5569	0.6875	1	53664-49-6	--	C13400	--	162733	Organic acids and derivatives	Carboxylic acids and derivatives	0	0	0	594.12	388.85	141.74	208.2	252.51	1309.67
MW00153713	Mebhydrolin napadisilate;Diazoline	(C19H20N2)2.C10H8O6S2	805.2869	840.3015	0.8713	3.188	1	6153-33-9	--	C13254	--	22529	Organoheterocyclic compounds	Indoles and derivatives	3165.52	3139.14	2773.31	2838.16	2786.51	2769.27	1200.5	1422.86	1489.26
MW00156394	Propagermanium;Proxigermanium	C6H10Ge2O7	340.8675	341.885	0.5767	12.0853	1	12758-40-6	--	C13086	--	83030	Organic acids and derivatives	Carboxylic acids and derivatives	77433.08	79354.3	77749.76	84945.68	85385.03	100732.4	12037.69	17332.11	24327.08
MW00052725	Estradiol dipropionate	C24H32O4	402.269	384.2301	0.521	3.4478	1	113-38-2	--	C13077	--	8225	Lipids and lipid-like molecules	Steroids and steroid derivatives	264.08	132.74	248.65	2799.93	940.7	1462.46	2948.99	1569.19	2064.74
MW00147492	Carumonam sodium	C12H12N6O10S2.2Na	510.9933	509.9852	0.6004	0.6883	1	86832-68-0	--	C13016	--	9568618	Organoheterocyclic compounds	Lactams	1372.31	1946.12	701.3	1729.71	757.08	1162.49	1161.36	1075.21	2144.76
MW00009928	Thiamphenicol	C12H15Cl2NO5S	377.9941	355.0048	0.6472	1.9002	1	14786-51-7	--	C12853	--	27200	Benzenoids	Benzene and substituted derivatives	19379.7	19429.63	18086.27	17939.46	14420.69	14404.8	1820.42	375.64	913.01
MW00103891	(-)-α-Kainic acid	C10H15NO4	250.049	213.1001	0.8787	1.2764	1	487796	--	C12819	44252	10255	Organic acids and derivatives	Carboxylic acids and derivatives	29817.42	30386.22	31059.31	34927.39	32843.22	32806.71	32598.49	27831.69	29011.17
MW00126794	Tegafur	C8H9FN2O3	264.0754	200.0597	0.6399	4.4675	1	17902-23-7	--	C12673	--	5386	Organoheterocyclic compounds	Diazines	3859.98	2310.85	4682.5	2691.12	1794.46	1902.65	3758.02	2322.72	3122.46
MW00147836	Citric acid monohydrate	C6H8O7.H2O	276.9913	210.0376	0.6211	3.1922	1	5949-29-1	--	C12649	--	22230	Organic acids and derivatives	Carboxylic acids and derivatives	3353.72	3684.07	2380.77	3100.81	3056.31	2818.62	551.85	529.1	259.65
MW00155269	Pelargonidin 3-O-rutinoside 5-O-beta-D-glucoside;Pelargonidin 3-rutinoside-5-glucopyranoside	C33H41O19	724.2184	741.2242	0.5473	3.1839	1	202338-79-2	--	C12645	--	443919	Phenylpropanoids and polyketides	Flavonoids	1755.82	1840.87	1559.09	1167.9	1520.94	891.97	960.49	1014.23	1033.78
MW00139740	Quercetin 3-O-malonylglucoside	C24H22O15	617.0509	550.0959	0.5661	1.8961	1	96862-01-0	HMDB0037368	C12638	--	5282159	Phenylpropanoids and polyketides	Flavonoids	2291.42	1653.68	2630.75	1029.39	700.54	1206.32	1379.96	1069.42	1710.02
MW00009813	Sulfalene	C11H12N4O3S	559.1182	280.063	0.8733	0.8265	1	152-47-6	HMDB0014802	C12616	--	9047	Benzenoids	Benzene and substituted derivatives	4963.23	5250.18	4339.38	7227.58	7296.36	8452.18	6310.72	7065.63	4927.82
MW00123049	Aripiprazole	C23H27Cl2N3O2	465.1757	447.148	0.9013	3.1922	1	129722-12-9	HMDB0005042	C12564	--	60795	Organoheterocyclic compounds	Diazinanes	4429.84	4205.07	4467.51	3310.61	3403.92	4138.31	3454.43	3946.14	2745.21
MW00155971	Potassium acetate	C2H3O2.K	62.9631	97.977	0.6499	7.4877	1	127-08-2	--	C12554	--	517044	Organic acids and derivatives	Carboxylic acids and derivatives	497.19	1444.85	709.63	319.93	898.46	1631.96	2326.2	1939.96	1584.85
MW00144712	Aklaviketone;Methyl(1R,2R)-2-ethyl-2,5,7-trihydroxy-4,6,11-trioxo-1,2,3,4,6,11-hexahydrotetracene-1-carboxylate	C22H18O8	409.0985	410.1002	0.5496	1.9155	1	116235-59-7	--	C12423	--	443827	Benzenoids	Naphthacenes	7996.32	7997.44	5838.43	9385.98	5153.68	2258.17	7648.02	7465.94	6690.27
MW00015727	Allyl cyclohexanepropionate	C12H20O2	167.1439	196.1463	0.7316	7.69	1	2705-87-5	HMDB0040206	C12306	--	17617	Lipids and lipid-like molecules	Fatty Acyls	7123.93	10320.05	10168.69	9078.89	7176.95	11488.43	10389.41	8731.61	15733.28
MW00052803	Ethyl octanoate	C10H20O2	214.1795	172.1463	0.6034	3.6325	1	106-32-1	HMDB0040195	C12292	--	7799	Lipids and lipid-like molecules	Fatty Acyls	563.85	960.17	1279.74	1851.64	525.88	1105.51	842.26	174.13	870.07
MW00015770	alpha-Ionone	C13H20O	175.1477	192.1514	0.6188	9.2989	1	127-41-3	HMDB0059883	C12286	--	5282108	Lipids and lipid-like molecules	Prenol lipids	13940.33	18105.63	12154.5	5136.27	6477.18	4532.97	4819.39	6728.87	4043.47
MW00156793	Saccharin sodium anhydrous	C7H4NO3S.Na	241.928	204.981	0.5293	1.7248	1	128-44-9	--	C12284	--	656582	Organoheterocyclic compounds	Benzothiazoles	350.44	496.29	2627.83	1286.67	1012.81	603.94	64319.48	41273.98	56696.88
MW00108706	N-Acetyl-Asp-Glu	C11H16N2O8	285.0725	304.0907	0.6271	3.2117	1	3106-85-2	HMDB0001067	C12270	--	188803	Organic acids and derivatives	Carboxylic acids and derivatives	1485.94	2210.76	3640.27	1661.63	2439.53	2153.59	1143.23	871.98	732.41
MW00111363	Phytosphingosine	C18H39NO3	318.301	317.293	0.6144	5.7595	2-Search-DB	554-62-1	HMDB0004610	C12144	--	122121	Organic nitrogen compounds	Organonitrogen compounds	1725796.93	1618516.96	1581833.63	1462986.92	1345606.66	1503680.8	1437062.8	1480562.41	1367766.9
MW00145196	alpha-Arbutin;4-Hydroxyphenyl-alpha-D-glucopyranoside	C12H16O7	253.0714	272.0896	0.626	3.8514	1	84380-01-8	--	C12079	--	158637	Organic oxygen compounds	Organooxygen compounds	15565.19	16017.41	13815.12	15257.56	14656.74	15655.96	13484.57	15606.8	18768.99
MW00148230	Cyclothialidine	C26H35N5O12S	622.1824	641.2003	0.8993	3.195	1	147214-63-9	--	C12057	--	443601	Organic acids and derivatives	Carboxylic acids and derivatives	11095.29	10205.56	11600.45	10412.77	10080.06	10614.83	9589.52	10923.85	11310.4
MW00150929	Griseorhodin A	C25H16O12	545.014	508.0642	0.8325	0.6942	1	11048-91-2	--	C12048	--	5282051	Organoheterocyclic compounds	Benzopyrans	3526.19	3505.59	4198.48	4844.85	5759.21	3533.56	4297.72	3738.84	7589.32
MW00156529	Pyochelin	C14H16N2O3S2	671.1094	324.0602	0.6365	1.9002	1	69772-54-9	--	C12037	--	443588	Organic acids and derivatives	Carboxylic acids and derivatives	1569.19	1439.59	2077.81	1515.56	1497.34	969.28	974.05	807.72	479.71
MW00140752	(E)-2-Butenyl-4-methyl-threonine;2-Butenyl-4-methylthreonine	C9H17NO3	210.11	187.1208	0.9524	3.5577	1	81135-57-1	--	C12029	--	5282047	Organic acids and derivatives	Carboxylic acids and derivatives	26915.2	31621.99	42506.91	82555.7	74221.92	67931.91	103615.25	88209.86	105870.5
MW00140752	(E)-2-Butenyl-4-methyl-threonine;2-Butenyl-4-methylthreonine	C9H17NO3	186.1135	187.1208	0.9524	3.5671	1	81135-57-1	--	C12029	--	5282047	Organic acids and derivatives	Carboxylic acids and derivatives	29462.0	35751.25	35881.46	53604.77	62191.99	78743.44	184332.14	149581.58	181527.65
MW00149848	Gibberellin A15 open lactone	C20H28O5	415.1471	348.1937	0.6386	1.8961	1	88373-66-4	--	C11860	--	443453	Lipids and lipid-like molecules	Prenol lipids	5834.8	4034.02	5368.06	4066.11	4021.58	3879.06	3265.68	2782.03	3078.91
MW00053598	Gibberellin A14	C20H28O5	329.1755	348.1937	0.6243	6.4105	1	4955-22-0	--	C11858	--	443451	Lipids and lipid-like molecules	Prenol lipids	1775.79	2587.35	2479.01	1638.4	1111.89	1703.23	556.64	323.73	551.29
MW00142012	1-Methyl-1,6-dihydropyridine-2-carbaldoxime;ProPAM	C7H10N2O	214.9878	138.0793	0.581	2.3862	1	57619-23-5	--	C11765	--	6441073	Organoheterocyclic compounds	Pyridines and derivatives	1820214.02	1658648.16	1053774.7	993869.77	1143334.53	195893.56	1677335.64	2117948.78	1144703.79
MW00156846	Sarin	C4H10FO2P	123.0364	140.0402	0.6119	1.2563	1	107-44-8	--	C11764	--	7871	Organic acids and derivatives	Organic phosphonic acids and derivatives	38635.03	21788.85	25029.79	25481.5	18682.33	26151.92	26933.03	29653.84	27416.47
MW00009796	Succinylsulfathiazole	C13H13N3O5S2	390.0008	355.0297	0.5292	12.1352	1	116-43-8	--	C11745	44631	5315	Benzenoids	Benzene and substituted derivatives	1683.15	1307.09	971.78	566.2	644.26	976.55	1161.33	954.99	657.78
MW00157579	Succinylproline;Succinyl-L-proline	C9H13NO5	196.0614	215.0794	0.6391	2.9056	1	63250-32-8	--	C11711	--	194156	Organic acids and derivatives	Carboxylic acids and derivatives	1762.67	212.82	1814.68	948.42	203.8	213.09	4653.22	604.3	2034.95
MW00115497	Tienilic acid	C13H8Cl2O4S	406.8714	329.952	0.6325	0.6986	1	40180049	--	C11702	2854	38409	Organic oxygen compounds	Organooxygen compounds	527.34	1909.77	604.13	1159.41	242.35	849.94	1717.73	2169.15	1580.2
MW00156894	Secogalioside	C17H24O12	535.0028	420.1268	0.5916	2.4943	1	61774-57-0	--	C11674	--	443355	Organic oxygen compounds	Organooxygen compounds	1508.94	1429.88	1366.74	1232.68	1418.08	1097.09	861.93	749.97	1202.41
MW00155239	Patrinoside	C21H34O11	480.2443	462.2101	0.9946	6.0752	1	53962-20-2	--	C11640	--	162135	Lipids and lipid-like molecules	Prenol lipids	1745.09	1253.67	1573.54	6470.07	7765.33	6617.75	20733.03	30378.18	25225.63
MW00108881	N-Formyl-methionyl-leucyl-phenylalanine	C21H31N3O5S	474.1466	437.1984	0.6262	0.8455	1	59880-97-6	--	C11596	--	443295	Organic acids and derivatives	Carboxylic acids and derivatives	607.68	618.87	1269.94	1574.2	6230.11	265.22	1977.51	1033.92	471.64
MW00133931	4-Methylumbelliferone sulfate	C10H8O6S	254.997	256.0042	0.6442	12.1962	1	25892-63-1	--	C11585	--	84843	Phenylpropanoids and polyketides	Coumarins and derivatives	10192.2	8223.99	10185.09	10936.59	12672.39	8856.68	2977.27	3503.44	3723.13
MW00111907	1D-Myo-Inositol 1,4,5,6-tetrakisphosphate	C6H16O18P4	541.9643	499.9287	0.8021	0.6965	1	121010-58-0	HMDB0004527	C11555	--	443266	Organic oxygen compounds	Organooxygen compounds	10494.03	10708.82	10227.41	12765.36	9005.27	8540.22	11762.58	13928.81	20099.42
MW00054972	Methyl jasmonate	C13H20O3	301.0603	224.1412	0.6486	3.5632	1	1211-29-6	HMDB0036583	C11512	--	5281929	Lipids and lipid-like molecules	Fatty Acyls	145.49	839.73	629.8	3541.82	2070.02	2266.03	4129.29	3993.47	4450.46
MW00002206	2,4,6-Trichloroanisole	C7H5Cl3O	208.9306	209.9406	0.6114	12.642000000000001	1	87-40-1	HMDB0029643	C11510	--	6884	Benzenoids	Phenol ethers	637459.2	653880.37	630826.45	674975.22	689026.33	925611.17	21580.2	1929.92	29221.0
MW00156415	Propylene;Propene	C3H6	89.0598	42.047	0.6499	4.4717	1	115-07-1	--	C11505	--	8252	Hydrocarbons	Unsaturated hydrocarbons	25079.86	22668.09	24533.8	16423.47	13978.72	16119.67	17547.07	16371.27	17420.97
MW00108757	N-Acetyl-S-(N-methylcarbamoyl)cysteine	C7H12N2O4S	262.0856	220.0518	0.6489	0.8658	1	103974-29-4	HMDB0041942	C11490	--	108218	Organic acids and derivatives	Carboxylic acids and derivatives	4522.16	5913.36	4075.99	5439.11	2024.73	4793.35	3152.4	2979.94	2828.82
MW00004356	4-(Acetylamino)-N-(2,6-dimethylphenyl)benzamide	C17H18N2O2	298.1562	282.1368	0.6411	11.6283	1	794989	HMDB0001890	C11486	--	443227	Benzenoids	Benzene and substituted derivatives	11934.04	15329.33	13590.44	10388.07	7628.44	15372.37	25371.09	31910.79	43044.18
MW00145287	Ameltolide	C15H16N2O	519.216	240.1263	0.6379	1.8961	1	787-93-9	--	C11485	--	13086	Benzenoids	Benzene and substituted derivatives	4851.46	3647.15	4574.15	2657.02	1519.6	1786.75	2744.76	2358.07	2279.9
MW00001649	1-Methoxyphenanthrene	C15H12O	315.0358	208.0888	0.5858	2.0705	1	834-99-1	HMDB0060323	C11433	--	43547	Benzenoids	Phenanthrenes and derivatives	7734.17	5695.48	7640.28	6664.13	9145.36	11578.66	1367.67	4256.7	1831.24
MW00109906	Temocaprilat	C21H24N2O5S2	447.1113	448.1127	0.9325	3.2034	1	110221-53-9	HMDB0061721	C11373	--	443151	Organic acids and derivatives	Carboxylic acids and derivatives	12109.42	12496.11	10443.46	10617.49	11600.31	11418.6	16377.81	15591.84	15561.8
MW00157601	Sulfobromophthalein	C20H10Br4O10S2	834.6149	789.6449	0.6002	10.6575	1	297-83-6	--	C11363	--	5345	Organoheterocyclic compounds	Benzofurans	23509.93	25939.28	24926.88	18283.59	22017.9	18785.02	2818.73	7666.71	8449.47
MW00157765	Tetraphenylarsonium	C24H20As	420.0392	383.0781	0.6968	7.233	1	15912-80-8	--	C11316	--	68178	Benzenoids	Benzene and substituted derivatives	483.36	360.9	469.92	287.96	946.86	493.03	940.8	2017.53	2241.83
MW00149519	Fluorobenzene	C6H5F	97.0449	96.0375	0.8941	1.2563	1	462-06-6	--	C11272	--	10008	Benzenoids	Benzene and substituted derivatives	507128.92	486808.84	473419.23	455334.08	437030.72	408773.44	485931.3	471898.18	476313.83
MW00010444	Hexane	C6H14	128.1429	86.1096	0.6131	1.9542	1	110-54-3	HMDB0029600	C11271	--	8058	Hydrocarbons	Saturated hydrocarbons	16933.61	14808.41	19138.92	9290.1	13866.03	7425.47	10151.43	7759.02	7646.63
MW00144290	8-Bromoadenosine	C10H12BrN5O4	364.0065	345.0073	0.6232	12.2099	1	2946-39-6	--	C11266	--	96544	Nucleosides, nucleotides, and analogues	Purine nucleosides	1557.32	2051.3	1699.73	2179.9	1320.1	2107.84	1974.87	182.9	332.96
MW00006519	Carmine	C22H20O13	559.0439	492.0904	0.6377	1.8961	1	1260-17-9	HMDB0030658	C11254	--	14749	Benzenoids	Anthracenes	1737.99	1174.55	1521.65	2077.19	2021.43	969.56	453.53	246.39	623.36
MW00147692	Chloroneb	C8H8Cl2O2	244.9542	205.9901	0.8846	12.1322	1	2675-77-6	--	C11252	--	17581	Benzenoids	Benzene and substituted derivatives	36556.03	34100.77	33691.11	34623.43	31776.74	34558.84	4511.36	5886.44	7601.62
MW00010427	Cyclohexane	C6H12	186.2217	84.0939	0.6486	5.7844	1	110-82-7	HMDB0029597	C11249	--	8078	Hydrocarbons	Saturated hydrocarbons	3367.94	3940.65	5335.81	3609.84	8028.03	3479.44	4812.85	4055.27	3643.31
MW00007126	Fenarimol	C17H12Cl2N2O	372.0661	330.0327	0.6239	7.4916	1	60168-88-9	HMDB0040599	C11226	68927	43226	Benzenoids	Benzene and substituted derivatives	6591.4	7479.11	6606.68	6560.03	5774.34	6275.86	15748.92	21479.94	20759.93
MW00007158	Fenuron	C9H12N2O	165.1021	164.095	0.7401	4.2806	2-Search-DB	101-42-8	--	C11224	--	7560	Benzenoids	Benzene and substituted derivatives	204356.14	145738.2	197717.11	84241.82	52290.81	58942.76	83816.27	77441.06	82933.96
MW00149550	Formylmethionyl-leucyl-phenylalanine methyl ester;FMLP OMe	C22H33N3O5S	488.1624	451.2141	0.6295	0.8274	1	65929-03-5	HMDB0013243	C11221	--	122066	Organic acids and derivatives	Carboxylic acids and derivatives	1902.63	4078.73	3765.77	4918.44	4450.48	4439.03	4853.74	5390.79	4465.51
MW00151982	Imazalil nitrate	C14H14Cl2N2O.HNO3	380.0188	359.04400000000004	0.6431	1.9569	1	33586-66-2	--	C11219	--	443088	Benzenoids	Benzene and substituted derivatives	1908.73	1237.65	1286.24	3721.37	1435.91	2654.0	2259.07	1989.23	2221.95
MW00147044	Bis(pyridin-4-ylmethyl) 2,6-dimethyl-4-(6-methyl-2,3-dihydro-1,4-dithiin-5-yl)-1,4-dihydropyridine-3,5-dicarboxylate	C26H27N3O4S2	530.1216	509.1443	0.511	11.2129	1	126444-09-5	--	C11212	--	164220	Organoheterocyclic compounds	Pyridines and derivatives	8454.99	8743.6	7623.17	8145.63	7661.21	6909.61	1357.52	2230.22	3019.88
MW00147574	Cefozopran;SCE 2787	C19H17N9O5S2	514.0625	515.0794	0.6653	0.8225	1	113359-04-9	--	C11203	--	9571080	Organoheterocyclic compounds	Lactams	10723.8	9375.17	8530.36	20481.88	18634.17	18997.26	10660.58	13612.19	12709.73
MW00124034	Ethidium bromide;Homidium bromide	C21H20N3.Br	785.1607	393.0841	0.6414	0.8127	1	1239-45-8	--	C11161	--	14710	Organoheterocyclic compounds	Quinolines and derivatives	1369.66	2066.22	1610.21	2410.22	2627.84	2086.24	1289.91	1855.72	2657.18
MW00126763	Sulfentrazone	C11H10Cl2F2N4O3S	422.9312	385.9819	0.599	12.9992	1	122836-35-5	HMDB0034852	C11125	--	86369	Organoheterocyclic compounds	Azoles	84011.29	77320.7	81566.41	88124.34	79352.65	79445.45	130465.79	119782.54	124077.95
MW00117331	1-Methyl-2-pyrrolidinone	C5H9NO	100.0758	99.0684	0.8948	2.0955	1	872-50-4	HMDB0002039	C11118	68859	13387	Organoheterocyclic compounds	Pyrrolidines	115426.14	98252.25	119155.58	60486.71	46117.93	51727.47	58782.65	54169.62	56701.42
MW00154061	Methaphenilene	C15H20N2S	261.1424	260.1347	0.6203	2.5773	1	493-78-7	--	C11113	--	10306	Organic nitrogen compounds	Organonitrogen compounds	2880.18	1717.82	1933.6	6828.31	8830.15	3091.98	2997.43	6181.5	2789.64
MW00107689	Isoprothiolane	C12H18O4S2	306.0834	290.0647	0.7287	1.9362	1	50512-35-1	HMDB0031779	C11111	--	39681	Organic acids and derivatives	Carboxylic acids and derivatives	11522.22	12069.0	12671.36	11547.47	9713.83	10259.45	7648.58	9964.02	11325.99
MW00015597	Acetoacetamide	C4H7NO2	122.0222	101.0477	0.6349	12.1434	1	5977-14-0	--	C11106	--	80077	Lipids and lipid-like molecules	Fatty Acyls	1320.48	2741.37	2791.71	964.56	1853.38	1658.46	946.32	812.62	689.62
MW00124295	Flurochloridone	C12H10Cl2F3NO	331.9843	311.0092	0.6162	1.2489	1	61213-25-0	--	C11100	--	91677	Organoheterocyclic compounds	Pyrrolidines	8112.67	6662.54	4151.53	5425.68	6201.28	5687.16	5066.54	4543.48	6936.94
MW00124262	Fipronil	C12H4Cl2F6N4OS	499.9551	435.9387	0.6107	12.2069	1	120068373	--	C11099	68840	3352	Organoheterocyclic compounds	Azoles	5211.97	8308.25	9192.21	9213.16	8185.53	9680.09	2620.6	3627.44	4650.28
MW00148106	Croconazole	C18H15ClN2O	424.9628	310.0873	0.6138	0.7245	1	77175-51-0	--	C11096	--	2880	Benzenoids	Phenol ethers	2102.08	1859.88	1093.42	1955.76	1603.56	1256.99	1093.41	721.93	542.67
MW00111365	Pirimicarb	C11H18N4O2	261.1311	238.143	0.6302	2.4859	2-Search-DB	23103-98-2	--	C11079	--	31645	Organic nitrogen compounds	Organonitrogen compounds	16927.75	29832.96	21468.98	43741.82	26351.42	27972.55	49313.91	39996.91	49171.79
MW00007321	Hexachlorobenzene	C6Cl6	282.8198	281.8131	0.603	12.1073	1	118-74-1	HMDB0032566	C11042	--	8370	Benzenoids	Benzene and substituted derivatives	586.95	1103.02	1138.98	1395.36	1473.29	1111.84	0	0	0
MW00006572	Chlorthiamid	C7H5Cl2NS	225.9269	204.952	0.6375	1.1829	1	1918-13-4	--	C11041	--	2734819	Benzenoids	Benzene and substituted derivatives	428096.87	440406.26	440611.93	212265.26	211070.91	211378.37	280711.19	279830.99	274977.59
MW00002383	2,6-Dichlorobenzonitrile	C7H3Cl2N	247.8844	170.9643	0.5726	12.1073	1	1194-65-6	--	C11040	--	3031	Benzenoids	Benzene and substituted derivatives	6533.86	5900.06	6258.39	5610.98	5016.93	6428.39	129.32	391.71	276.33
MW00007177	Fluazifop-butyl	C19H20F3NO4	402.1333	383.1344	0.6496	0.8245	1	69806-50-4	--	C11029	--	50897	Benzenoids	Benzene and substituted derivatives	88251.23	102747.14	146434.64	164567.25	150561.02	164454.98	122649.97	128564.04	121758.59
MW00009995	Triasulfuron	C14H16ClN5O5S	515.9308	401.0561	0.6355	12.219000000000001	1	82097505	--	C10961	--	73282	Benzenoids	Benzene and substituted derivatives	21400.36	19482.05	23878.48	23293.59	19925.09	18867.12	13681.56	12676.46	12819.26
MW00127039	Triforine	C10H14Cl6N4O2	432.92699999999996	431.9248	0.9563	12.2153	1	26644462	--	C10960	--	33565	Organoheterocyclic compounds	Diazinanes	225506.35	221564.72	224375.6	216188.86	214092.69	210491.84	125348.25	125277.91	123851.66
MW00126946	Thifensulfuron-methyl	C12H13N5O6S2	453.9838	387.0307	0.6354	1.8961	1	79277-27-3	--	C10957	--	73674	Organoheterocyclic compounds	Thiophenes	4013.93	3960.54	2613.69	2842.82	3810.53	3853.27	1446.13	1415.55	1972.63
MW00008591	N,N-Diethyl-2-phenylacetamide	C12H17NO	383.2699	191.13099999999997	0.6061	7.3485	1	2431-96-1	HMDB0032635	C10938	--	17076	Benzenoids	Benzene and substituted derivatives	4809.4	6326.44	6188.43	699.44	318.34	1352.14	383.43	834.62	1074.88
MW00006444	Butachlor	C17H26ClNO2	327.1838	311.1652	0.5981	12.0604	1	23184669	--	C10931	--	31677	Benzenoids	Benzene and substituted derivatives	3362.58	7611.86	8230.52	3725.31	3713.74	7879.81	24924.46	26207.57	29536.72
MW00111160	Hexazinone	C12H20N4O2	275.1467	252.1586	0.9639	2.8931	1	51235-04-2	--	C10926	--	39965	Organic nitrogen compounds	Organonitrogen compounds	32568.78	38132.77	42486.23	93820.48	54416.57	65152.17	49504.77	66996.83	99350.49
MW00114128	Bispyribac	C19H18N4O8	431.1198	430.1125	0.6491	3.1922	1	125401754	--	C10915	68684	443031	Organic oxygen compounds	Organooxygen compounds	3716.26	3983.02	3805.43	2697.31	4189.95	2544.0	2651.13	1824.64	2241.96
MW00145159	Allophanic acid methyl ester;Allophanic acid, methyl ester;1-(Methoxycarbonyl)urea	C3H6N2O3	119.0449	118.0378	0.6363	0.8452	1	761-89-7	--	C10899	--	12976	Organic acids and derivatives	Carboxylic acids and derivatives	4371.97	2898.8	3464.2	6060.89	8597.86	3371.17	6936.12	6655.73	14589.34
MW00010117	Zinniol	C15H22O4	265.1479	266.1518	0.647	11.6077	2-Search-DB	17811-28-8	--	C10840	--	87317	Benzenoids	Benzene and substituted derivatives	75737.38	63730.71	62101.57	85031.68	133704.08	74247.17	538867.78	393959.23	464527.68
MW00158347	Trichocarpin	C20H22O9	851.2157	406.1263	0.6428	3.188	1	10590-85-9	--	C10835	--	442989	Organic oxygen compounds	Organooxygen compounds	6083.53	6286.01	5406.5	4358.23	4349.96	4537.29	2084.04	1833.32	1967.2
MW00149593	Funtumine	C21H35NO	300.269	317.2719	0.6219	6.3913	1	474-45-3	--	C10806	--	101702	Lipids and lipid-like molecules	Steroids and steroid derivatives	37002.47	34712.25	31594.47	5603.22	6686.15	6413.9	5563.12	6938.51	5873.83
MW00149827	Geranylhydroquinone	C16H22O2	265.1605	246.162	0.6183	5.779	1	10457-66-6	--	C10793	--	5281857	Lipids and lipid-like molecules	Prenol lipids	2264.25	799.5	3708.2	2147.73	2604.76	2661.61	3717.45	1462.94	1740.03
MW00156502	Pteleatine	C16H20NO4	327.08799999999997	290.1392	0.6374	7.4532	1	34443-73-7	--	C10734	--	442930	Organoheterocyclic compounds	Quinolines and derivatives	1532.93	3112.37	703.35	1677.48	3101.48	2146.05	1123.59	2151.75	1269.16
MW00149501	Flindersiamine	C14H11NO5	294.0384	273.0637	0.6472	1.9072	1	522-06-5	--	C10678	--	68221	Organoheterocyclic compounds	Quinolines and derivatives	1475.04	1953.6	2141.47	2223.05	1439.89	286.89	3622.62	810.88	635.89
MW00149418	Febrifugine	C16H19N3O3	300.1344	301.1426	0.8302	5.779	1	24159-07-7	--	C10677	--	115723	Organoheterocyclic compounds	Diazanaphthalenes	13969.83	12621.6	12565.35	13449.99	17295.14	12784.76	20240.88	16706.62	19680.21
MW00146663	Atalanine	C34H30N2O9	609.1879	610.1951	0.7069	0.8789	1	50906-85-9	--	C10644	--	5281833	Organoheterocyclic compounds	Quinolines and derivatives	1158.44	1899.21	6004.29	4069.12	3341.39	4523.65	1830.28	2147.78	1373.57
MW00144573	Acronycidine;Furo(2,3-b)quinoline, 4,5,7,8-tetramethoxy-	C15H15NO5	403.9707	289.095	0.5987	12.1987	1	521-43-7	--	C10631	--	95708	Organoheterocyclic compounds	Quinolines and derivatives	2973.73	3575.05	3626.79	4893.3	3384.25	3133.84	2002.53	1613.36	1771.23
MW00127171	Zinnimidine	C15H19NO3	279.1704	261.1365	0.8992	3.0925	1	148717-77-5	--	C10626	--	442878	Organoheterocyclic compounds	Isoindoles and derivatives	7163.06	6486.8	6600.34	7772.21	6721.74	6976.48	4466.54	7721.61	8413.07
ZINC4098809	Tylophorine	C24H27NO4	358.4695	393.483	0.6155	12.2111	1	482-20-2	-	C10623	-	92114	Benzenoids	Phenanthrenes and derivatives	1492.42	1712.96	2842.99	2452.21	440.09	2873.24	1189.03	239.2	294.12
MW00006715	Damascenine	C10H13NO3	160.0754	195.0895	0.6309	4.7957	1	483-64-7	--	C10588	--	21368	Benzenoids	Benzene and substituted derivatives	6279.47	2864.29	4103.91	918.96	370.7	1564.47	1985.64	783.14	1133.63
MW00154967	O-Acetylcypholophine	C20H28N2O4	743.4013	360.2049	0.56	11.7791	1	26482-11-1	--	C10564	--	442839	Benzenoids	Benzene and substituted derivatives	12166.94	12724.34	11385.03	545.55	8119.24	9552.61	8107.8	6486.1	6292.11
MW00149345	Eudesobovatol A	C33H44O4	520.3422	504.324	0.8340000000000001	8.1927	1	125196-77-2	--	C10562	--	442837	Lipids and lipid-like molecules	Prenol lipids	6736.32	6457.71	5787.65	11155.23	10803.4	9916.27	1319.98	1959.0	2117.89
MW00155895	Piscerythramine	C26H29NO6	515.2152	451.1995	0.6458	0.7993	1	132923-36-5	--	C10518	--	5281802	Phenylpropanoids and polyketides	Flavonoids	786.06	314.98	933.15	1407.38	1735.79	1123.53	772.77	326.27	715.15
MW00139062	Maackiain	C16H12O5	285.0764	284.069	0.6479	3.2005	1	2035-15-6	HMDB0036629	C10502	--	91510	Phenylpropanoids and polyketides	Flavonoids	6178.54	5612.84	4215.37	6172.98	6362.3	4582.62	2466.3	1696.98	2479.06
MW00141366	1,3,4,5-Tetracaffeoylquinic acid	C43H36O18	858.2225	840.1902	0.5926	3.188	1	158364-86-4	--	C10500	--	5281799	Organic acids and derivatives	Carboxylic acids and derivatives	1266.94	439.77	1072.47	741.01	471.51	999.5	482.82	155.3	133.69
MW00139289	N-(4-aminobutyl)-3-(4-hydroxy-3-methoxyphenyl)prop-2-enimidic acid	C15H20O4	263.1398	264.1474	0.6233	2.7048	1	501-13-3	HMDB0033463	C10497	--	5281796	Phenylpropanoids and polyketides	Cinnamic acids and derivatives	2044.61	2855.65	2651.49	2419.81	1966.8	1188.54	2224.18	2212.42	1644.14
MW00131437	3-(3-hydroxy-4-methoxyphenyl)prop-2-enoic acid	C10H10O4	215.0326	194.0579	0.8987	0.8213	1	25522-33-2	HMDB0000955	C10470	--	736186	Phenylpropanoids and polyketides	Cinnamic acids and derivatives	33928.75	32085.5	112664.66	17464.32	18702.93	22328.65	34412.41	26058.08	30198.52
MW00151014	Hellicoside	C29H36O17	672.2121	656.1953	0.5381	3.2033	1	132278-04-7	--	C10466	--	5281778	Phenylpropanoids and polyketides	Cinnamic acids and derivatives	3801.75	4113.33	4708.95	4892.29	4111.51	3993.88	4199.37	3887.52	3530.29
MW00007257	Gingerol	C17H26O4	329.1525	294.1831	0.9938	7.2247	1	23513-14-6	HMDB0005783	C10462	--	442793	Benzenoids	Phenols	26896.3	32906.23	44833.88	14627.97	44446.51	25717.02	54813.11	54942.97	71305.1
MW00138482	Glabridin	C20H20O4	393.1361	324.1362	0.5244	0.903	1	59870-68-7	HMDB0034188	C10421	--	124052	Phenylpropanoids and polyketides	Flavonoids	653.36	1171.1	1507.02	1947.53	2641.65	2206.6	717.53	1638.95	985.8
MW00009622	Purpurin	C14H8O5	322.9903	256.0372	0.6398	0.7381	1	81-54-9	--	C10395	--	6683	Benzenoids	Anthracenes	20113.21	18820.91	17750.34	13710.67	12173.74	15488.02	7710.62	7583.46	10241.97
MW00153686	Marchantin A	C28H24O5	477.1108	440.1624	0.6397	3.195	1	88418-46-6	--	C10270	--	6439028	Organic oxygen compounds	Organooxygen compounds	2156.91	2192.14	2328.34	1629.16	293.08	2809.5	736.86	1618.29	1170.76
MW00140006	Tangeretin	C20H20O7	373.1287	372.1209	0.505	7.5458	2-Search-DB	481-53-8	HMDB0030539	C10190	--	68077	Phenylpropanoids and polyketides	Flavonoids	26596.48	24690.8	28931.97	23173.75	25975.3	23084.47	30188.57	28850.77	27159.54
MW00125398	Myosmine	C9H10N2	147.0916	146.0844	0.5019	5.0616	2-Search-DB	532-12-7	HMDB0030386	C10160	--	442649	Organoheterocyclic compounds	Pyridines and derivatives	178091.56	193222.31	177764.07	174572.67	162220.48	207524.29	134317.02	142788.44	164193.25
MW00140268	(-)-Hygroline	C8H17NO	144.1383	143.131	0.8989	5.4105	1	496-47-9	--	C10152	--	442642	Organoheterocyclic compounds	Pyrrolidines	52529.61	48214.59	53944.08	21882.26	15137.02	16258.66	24792.8	19264.0	23500.01
MW00143243	3-Hydroxystachydrine	C7H13NO3	140.0714	159.0895	0.6379	3.5772	1	51795-35-8	--	C10151	--	46173781	Organic acids and derivatives	Carboxylic acids and derivatives	701.7	1285.5	448.96	1685.46	164.82	366.11	1386.78	1113.42	1416.82
MW00144621	Adenocarpine	C19H24N2O	593.3877	296.1889	0.5238	12.1405	1	6793-63-1	--	C10123	--	5281681	Phenylpropanoids and polyketides	Cinnamic acids and derivatives	378.21	740.39	133.53	591.08	1708.32	1116.56	397.32	250.47	122.23
MW00139379	Nobiletin	C21H22O8	403.1391	402.1315	0.5433	7.0635	2-Search-DB	478-01-3	HMDB0029540	C10112	--	72344	Phenylpropanoids and polyketides	Flavonoids	13239.78	15691.53	14693.69	12802.68	14028.99	13153.39	17697.35	18311.98	16654.51
MW00144113	6-Methoxyluteolin 7-rhamnoside	C22H22O11	483.0898	462.1162	0.5818	5.9203	1	35682-55-4	--	C10104	--	442617	Phenylpropanoids and polyketides	Flavonoids	4340.34	4984.64	5297.94	4533.28	3664.62	2932.76	11804.82	9463.75	11453.64
MW00154254	Morellin	C33H36O7	608.2617	544.2461	0.6369	11.3957	1	1183-12-6	HMDB0030794	C10085	--	71306322	Organoheterocyclic compounds	Benzopyrans	1988.07	10823.54	1978.36	653.89	311.98	542.12	0	0	0
MW00124652	Isorhamnetin	C16H12O7	650.1521	316.0583	0.5755	3.1919999999999997	1	480-19-3	HMDB0002655	C10084	--	5281654	Phenylpropanoids and polyketides	Flavonoids	2799.45	2859.63	2360.51	2134.98	2512.12	2724.11	1809.12	1844.47	1719.03
MW00138219	Diosmin	C28H32O15	643.1275	608.1741	0.7366	1.9072	1	520-27-4	HMDB0029548	C10039	--	5281613	Phenylpropanoids and polyketides	Flavonoids	5080.7	5308.07	4201.94	4301.71	4276.24	3061.58	5360.67	3779.66	4506.62
MW00137860	Chrysin	C15H10O4	293.0214	254.0579	0.6302	1.8877	1	480-40-0	HMDB0036619	C10028	--	5281607	Phenylpropanoids and polyketides	Flavonoids	660.7	874.16	1630.22	1123.93	278.6	342.54	1309.88	431.99	460.62
MW00154265	Mucronine B	C28H36N4O4	491.2669	492.2737	0.8662	8.147	1	38840-26-5	--	C10010	--	5281593	Organic acids and derivatives	Carboxylic acids and derivatives	1981.58	4036.4	1723.53	4837.74	5176.84	4597.93	1027.58	909.87	1312.78
MW00151561	Hymenocardine	C37H50N6O6	692.4127	674.3792	0.6305	7.8034	1	19771-56-3	--	C10004	--	442568	Organic acids and derivatives	Carboxylic acids and derivatives	897.21	683.05	1345.7	1709.8	2116.21	990.03	1903.19	1581.07	1439.6
MW00145494	Aralionine A	C34H38N4O5	601.2833	582.2842	0.6394	6.614	1	21761-48-8	--	C09999	--	5281583	Organic acids and derivatives	Carboxylic acids and derivatives	530.43	836.19	1437.16	0	0	0	0	0	0
MW00157677	Tecostanine	C11H21NO	184.1697	183.1623	0.7316	11.1601	1	708-18-9	--	C09989	--	120773	Organoheterocyclic compounds	Piperidines	2658.67	3005.47	3309.82	11236.58	7544.38	5829.52	3357.64	3483.96	7970.76
MW00147525	Catheduline E2	C38H40N2O11	737.2105	700.2632	0.5967	1.9072	1	61231-06-9	--	C09935	--	442517	Organic acids and derivatives	Carboxylic acids and derivatives	988.88	164.33	625.55	571.07	691.42	1016.04	144.78	149.19	599.91
MW00150970	Haemocorin	C32H34O14	706.2116	642.1949	0.6086	10.4621	1	11034-94-9	--	C09932	--	165899	Benzenoids	Naphthalenes	25234.32	56418.2	10115.5	711.49	573.04	23378.57	467.23	515.2	934.59
MW00053542	Garcinol	C38H50O6	644.3958	602.3607	0.5902	10.5825	1	78824303	HMDB0039154	C09929	68019	5281560	Lipids and lipid-like molecules	Prenol lipids	9088.66	9338.0	8351.32	732.15	236.93	145.04	407.62	434.12	354.01
MW00010437	gamma-Terpinene	C10H16	251.0004	136.1252	0.6363	7.4888	1	99-85-4	HMDB0005806	C09900	--	7461	Hydrocarbons	Unsaturated hydrocarbons	10293.53	12680.47	13461.03	9360.44	8799.98	10507.69	23824.74	24287.16	23847.47
MW00145256	alpha-Obscurine	C17H26N2O	341.1576	274.2045	0.6335	4.8379	1	596-55-4	--	C09889	--	5462446	Lipids and lipid-like molecules	Prenol lipids	679.32	2780.09	973.21	1088.2	260.04	1175.63	4425.78	8031.08	4502.98
MW00010771	(-)-Menthyl acetate;l-Menthyl acetate;Menthyl acetate	C12H22O2	181.15900000000002	198.162	0.8738	5.7678	1	2623-23-6	HMDB0041264	C09870	--	220674	Lipids and lipid-like molecules	Prenol lipids	7254.93	5827.98	6743.59	11922.91	11372.42	6478.1	11577.88	11678.32	11689.2
MW00011314	(3R)-3,7-Dimethyloct-6-en-1-ol	C10H20O	174.1855	156.1514	0.8889	3.9898	1	106-22-9 1117-61-9	HMDB0035094	C09849	--	101977	Lipids and lipid-like molecules	Prenol lipids	13224.9	21864.42	16966.5	11399.55	12848.3	9761.16	22001.54	20565.33	17671.21
MW00010851	(+)-trans-Chrysanthemic acid	C10H16O2	151.1116	168.115	0.6022	9.2989	2-Search-DB	4638920	--	C09842	--	16747	Lipids and lipid-like molecules	Prenol lipids	472088.0	449516.89	522896.65	262086.41	215952.83	197013.99	160239.03	205564.14	191804.24
MW00106308	Cyclohexanecarboxylic acid	C7H12O2	93.0698	128.0837	0.6497	1.6011	1	98-89-5	HMDB0031342	C09822	--	7413	Organic acids and derivatives	Carboxylic acids and derivatives	12899.51	10818.83	9703.55	11704.98	11490.62	11486.86	13177.22	19278.36	19045.95
MW00146864	Benzonitrile;Phenyl cyanide;Cyanobenzene	C7H5N	150.0552	103.0422	0.6369	6.2415	1	100-47-0	--	C09814	--	7505	Benzenoids	Benzene and substituted derivatives	7653.36	3304.84	4618.89	1493.06	2851.23	312.26	135.22	1347.77	816.75
MW00147103	Boschnialactone	C9H14O2	309.2061	154.0994	0.6466	7.1633	1	17957-87-8	--	C09772	--	442420	Lipids and lipid-like molecules	Prenol lipids	4309.58	4180.06	8179.02	3932.19	3569.24	2923.83	18657.1	18633.53	18360.07
MW00006030	Amarogentin	C29H30O13	423.1089	586.1686	0.9849	0.8314	1	21018848	--	C09767	73556	115149	Benzenoids	Benzene and substituted derivatives	6049.59	7438.62	31253.62	11748.18	9470.78	13502.5	13127.94	9221.68	10189.65
MW00103149	Valerenic acid	C15H22O2	217.15900000000002	234.162	0.5425	9.0164	2-Search-DB	3569-10-6	HMDB0030016	C09743	--	6440940	Lipids and lipid-like molecules	Prenol lipids	131307.65	140766.23	146178.79	63785.78	62031.2	43961.27	27307.5	59801.15	47054.46
MW00139026	Lonchocarpol A	C25H28O5	407.1876	408.1937	0.7104	12.1379	1	68236-11-3	--	C09724	--	124035	Phenylpropanoids and polyketides	Flavonoids	2731.07	2503.58	2395.98	2251.22	2268.77	2831.97	4444.41	7365.58	6443.02
MW00155850	Phytuberin	C17H26O4	293.1761	294.1831	0.5085	7.2247	2-Insilico	37209-50-0	HMDB0035754	C09709	--	442387	Lipids and lipid-like molecules	Prenol lipids	530591.16	668124.42	887659.19	304518.95	904096.06	482828.26	907372.35	933789.22	1248920.54
MW00053872	Guaiazulene	C15H18	419.2619	198.1409	0.8846	4.8625	1	489-84-9	HMDB0036648	C09675	--	3515	Lipids and lipid-like molecules	Prenol lipids	1416.19	1912.86	3488.69	11210.33	10066.43	10294.84	16035.54	12395.1	22731.74
MW00017097	Chamazulene	C14H16	367.2441	184.1252	0.5727	11.2129	1	529-05-5	HMDB0036470	C09633	--	10719	Lipids and lipid-like molecules	Prenol lipids	15159.73	14626.8	15945.16	22242.11	15864.23	15902.85	13163.22	12032.26	11877.93
MW00010752	(-)-alpha-Bisabolol;Levomenol	C15H26O	223.2057	222.1984	0.6466	10.3875	1	23089-26-1	HMDB0036197	C09621	--	442343	Lipids and lipid-like molecules	Prenol lipids	23313.98	21192.0	24301.26	20061.62	22711.82	21098.57	5053.95	5957.32	5325.09
MW00147195	Butrin;Butin 7,3'-di-O-glucoside	C27H32O15	633.1221	596.1741	0.6178	1.9155	1	492-13-7	--	C09616	--	164630	Phenylpropanoids and polyketides	Flavonoids	877.7	1852.89	1698.21	958.7	1374.75	620.44	439.35	1466.58	1295.87
MW00140343	(+)-Luguine	C19H13NO5	334.0723	335.0794	0.6302	7.2247	1	69735-28-0	--	C09575	--	442317	Organoheterocyclic compounds	Quinolines and derivatives	339.69	1586.61	2872.03	479.06	1498.12	703.56	869.11	1534.8	3310.49
MW00157756	Tetraneurin E;Ambrosanolide	C17H24O6	439.0324	324.1573	0.6454	2.4943	1	25383-30-6	--	C09560	--	442306	Lipids and lipid-like molecules	Prenol lipids	4086.18	4320.09	4097.75	3124.75	2274.01	2957.42	2791.97	2745.97	3417.28
MW00143568	4H-Bisoxireno(1,8a:2,3)azuleno(4,5-b)furan-2(3H)-one, octahydro-6-hydroxy-6,8a-dimethyl-3-methylene-, (3aS-(3aalpha,6alpha,6aS*,7abeta,7bbeta,8abeta,8balpha,8cbeta))-	C15H18O5	325.1282	278.1154	0.6493	3.188	1	24959-84-0	--	C09354	--	442175	Lipids and lipid-like molecules	Prenol lipids	1465.46	2306.7	1738.1	1118.79	1299.86	1357.66	861.24	972.18	871.74
MW00015675	Alantolactone	C15H20O2	274.1781	232.1463	0.5379	6.9144	2-Search-DB	546-43-0	HMDB0035906	C09289	--	72724	Lipids and lipid-like molecules	Prenol lipids	48399.47	34611.52	54269.18	35380.71	30835.86	50061.41	60677.99	40297.37	33837.87
MW00157816	Thienodolin	C11H7ClN2OS	251.0041	249.9968	0.6472	1.2701	1	149127-27-5	--	C09245	--	442119	Organoheterocyclic compounds	Indoles and derivatives	5417.74	7549.25	5643.35	4786.75	5218.85	5301.37	2969.75	2431.83	2008.97
MW00126696	Sempervirene	C19H16N2	290.1657	272.1313	0.6108	3.2995	1	549-92-8	--	C09240	--	168919	Organoheterocyclic compounds	Indoles and derivatives	6661.78	7030.0	9797.58	14262.13	8200.24	12219.99	6670.08	13514.83	18285.15
MW00148116	Cryptolepine	C16H12N2	465.2072	232.1	0.6457	0.8907	1	480-26-2	--	C09142	--	82143	Organoheterocyclic compounds	Quinolines and derivatives	690.46	8383.24	1136.28	412.54	2108.32	2369.94	1610.27	1284.73	1899.41
MW00063428	Rhodotoxine	C22H36O7	428.2632	412.2461	0.503	9.8752	1	4720-09-6	--	C09103	--	442034	Lipids and lipid-like molecules	Prenol lipids	21866.91	28435.08	26191.15	1445.95	2399.29	2610.98	5024.2	4851.3	5778.13
MW00147494	Caryoptin	C26H36O9	473.218	492.2359	0.6483	8.1636	1	50645-63-1	--	C09070	--	442010	Organic acids and derivatives	Carboxylic acids and derivatives	20919.37	17673.17	19002.06	26244.72	13586.37	19021.08	13706.5	12840.22	9094.07
MW00123007	Angustine	C20H15N3O	314.1293	313.1215	0.6094	4.7957	1	40041-96-1	--	C09032	--	441983	Organoheterocyclic compounds	Indoles and derivatives	2014.91	2083.52	3365.95	4788.6	6040.6	4621.57	28484.3	44773.18	38275.41
MW00149575	Frutinone A	C16H8O4	247.014	264.0423	0.7316	1.0439	1	38210-27-4	--	C09008	--	441965	Phenylpropanoids and polyketides	Coumarins and derivatives	2437.16	1744.2	1632.98	2840.82	2172.98	2602.13	3131.67	5442.4	7291.74
MW00149500	Flindersiachromone;2-(2-Phenylethyl)chromone	C17H14O2	297.1123	250.0994	0.6438	7.7620000000000005	1	61828-53-3	--	C09007	--	441964	Organoheterocyclic compounds	Benzopyrans	3738.67	3004.18	2948.35	2750.55	3017.88	2678.79	2169.58	1791.24	8143.61
MW00151009	Helianthoside A	C53H86O21	1079.5393	1058.5662	0.8532	8.5956	1	139164-70-8	HMDB0040945	C08956	--	441930	Lipids and lipid-like molecules	Prenol lipids	780.09	158.6	18337.82	1527.16	2006.56	941.13	8604.65	14567.74	13825.38
MW00145451	Antioside;Antiogenin 3-O-alpha-L-rhamnoside	C29H44O10	570.3218	552.2934	0.8067	10.4133	1	3981-16-6	--	C08848	--	441843	Lipids and lipid-like molecules	Steroids and steroid derivatives	22518.57	27906.47	23863.95	1933.5	2469.5	3817.1	0	0	0
MW00148143	Cucurbitacin S	C30H42O6	481.2944	498.2981	0.6243	11.2017	1	60137-06-6	--	C08806	--	119287	Lipids and lipid-like molecules	Steroids and steroid derivatives	1370.61	8076.37	2641.7	2408.0	1366.23	1382.75	0	0	0
MW00154970	Obacunone	C26H30O7	437.1946	454.1992	0.6394	7.7786	2-Search-DB	751-03-1	HMDB0035858	C08775	--	119041	Lipids and lipid-like molecules	Prenol lipids	1699386.06	1672035.7	1477097.05	1489198.35	1259799.11	1651924.08	1262488.02	1106348.25	1220413.26
MW00151581	Ichangin	C26H32O9	471.2011	488.2046	0.6353	7.9945	1	10171-61-6	--	C08768	--	441801	Lipids and lipid-like molecules	Prenol lipids	749.64	483.19	594.21	465.19	248.16	290.37	2869.21	1178.76	3290.26
MW00149874	Glaucarubin	C25H36O10	533.1793	496.2308	0.643	1.9072	1	1448-23-3	HMDB0035626	C08760	--	441794	Lipids and lipid-like molecules	Prenol lipids	10578.97	11540.44	11450.95	8060.51	9229.26	8333.73	10071.48	8013.01	9263.5
MW00139090	Malvin; Malvidin-3,5-diglucoside	[C29H35O17]+	674.185	655.1869	0.865	3.1992	1	16727-30-3	--	C08718	--	441765	Phenylpropanoids and polyketides	Flavonoids	6159.57	6345.03	6744.67	6717.03	6111.79	7039.07	12093.11	11477.63	10722.23
MW00015898	Anthranoyllycoctonine	C32H46N2O8	602.3477	586.3254	0.5075	8.1885	1	22413-78-1	--	C08659	--	441708	Lipids and lipid-like molecules	Prenol lipids	0	0	0	728.16	211.03	1000.79	0	0	0
MW00148498	Delphinidin 3,3',5'-tri-O-glucoside	C33H41O22	812.2001	789.2089	0.8271	1.8961	1	132548-17-5	--	C08640	--	71446617	Phenylpropanoids and polyketides	Flavonoids	2111.74	2896.13	2840.67	1532.72	1337.2	1687.09	1347.97	1622.4	1399.95
MW00137859	Chrysanthemin; Cyanidin 3-O-glucoside	C21H21O11	563.9839	449.1084	0.6206	12.1826	1	7084-24-4	HMDB0030684	C08604	--	441667	Phenylpropanoids and polyketides	Flavonoids	5315.97	5202.07	4739.29	4960.84	4937.77	5324.85	1721.75	852.03	2306.28
MW00147337	Capensinidin	C18H17O7	459.9734	345.0974	0.5839	12.207	1	19077-85-1	--	C08595	--	441658	Phenylpropanoids and polyketides	Flavonoids	8511.62	8255.76	7739.23	8837.07	7550.74	6962.11	3266.71	3483.38	3091.93
MW00016276	Bixin	C25H30O4	228.09099999999998	394.2144	0.6117	12.2236	1	6983-79-5	HMDB0035317	C08582	--	5281226	Lipids and lipid-like molecules	Prenol lipids	96028.29	72285.04	80576.18	75470.13	67484.66	82895.47	31384.88	42050.76	26018.33
MW00116220	(s)-gamma-Undecalactone	C11H20O2	386.3265	184.1463	0.6495	8.2022	1	104-67-6	--	C08571	--	441644	Organoheterocyclic compounds	Lactones	4173.38	6530.81	4103.37	5610.58	4678.6	3959.78	2494.5	4176.71	3865.16
MW00154598	Narciclasine	C14H13NO7	291.0485	307.0692	0.6023	3.5838	1	29477-83-6	--	C08533	--	72376	Organoheterocyclic compounds	Quinolines and derivatives	45001.44	56284.73	52057.22	51064.15	49657.24	54128.27	47655.49	49081.37	41939.83
MW00154221	Miserotoxin	C9H17NO8	266.0881	267.0954	0.8982	0.8245	1	24502-76-9	--	C08507	--	107795	Organic oxygen compounds	Organooxygen compounds	10485.81	12477.55	11957.42	33303.01	35109.4	30594.43	33062.6	33672.96	34038.87
MW00116207	(S)-4-Nonanolide	C9H16O2	121.1003	156.115	0.591	9.299	1	104-61-0	--	C08501	--	441574	Organoheterocyclic compounds	Lactones	39233.79	32550.39	35016.98	21415.87	20027.1	14356.76	11973.35	13019.62	7455.38
MW00112262	2-Hexenal	C6H10O	116.1071	98.0732	0.6497	3.483	1	6728-26-3	HMDB0031496	C08497	--	5281168	Organic oxygen compounds	Organooxygen compounds	15860.23	12948.04	14240.62	7322.92	4812.6	5642.08	5099.76	6479.95	7904.39
MW00107702	Karakin	C15H21N3O15	499.1166	483.0973	0.648	3.1951	1	1400-11-9	--	C08495	--	100274	Organic acids and derivatives	Carboxylic acids and derivatives	6415.81	6649.15	4707.59	6870.05	6278.8	5833.45	5605.44	5430.24	4704.73
MW00142068	1-Phenyl-5-heptene-1,3-diyne;Benzene, 5-heptene-1,3-diynyl-	C13H10	167.0863	166.0783	0.8488	3.1922	1	13678-98-3	--	C08457	--	5281154	Benzenoids	Benzene and substituted derivatives	71517.47	64496.28	67162.09	65405.22	62253.6	59080.24	62773.26	61566.7	63237.01
MW00113200	4-Hydroxyglucobrassicin	C16H20N2O10S2	463.0485	464.0559	0.6453	0.8218	1	83327-20-2	--	C08422	--	656561	Organic oxygen compounds	Organooxygen compounds	1076.26	1396.45	2515.91	2187.85	1249.53	2453.17	553.25	731.35	503.14
MW00114666	Glucoraphenin	C12H21NO10S3	473.9964	435.0328	0.626	12.2153	1	28463-24-3	--	C08420	--	5281138	Organic oxygen compounds	Organooxygen compounds	12840.29	11994.34	12482.39	9918.3	11388.51	11876.29	5758.38	4782.4	4496.17
MW00150536	Gluconapoleiferin;2-Hydroxy-4-pentenyl glucosinolate	C12H21NO10S2	438.0246	403.0607	0.7084	2.5118	1	19764-03-5	--	C08416	--	9576732	Organic oxygen compounds	Organooxygen compounds	5134.87	5664.17	4276.64	6264.67	4753.81	5184.58	4607.05	3314.69	4321.16
MW00112886	3-Butenylglucosinolate	C11H19NO9S2	412.0127	373.0501	0.6051	0.6934	1	19041-09-9	HMDB0038427	C08415	--	3034765	Organic oxygen compounds	Organooxygen compounds	1511.96	1995.31	1356.71	2404.81	1302.22	969.47	1629.24	1667.03	1752.9
MW00150532	Glucolepidiin;Ethyl glucosinolate	C9H17NO9S2	366.034	347.0345	0.6029	12.1684	1	101144-39-2	--	C08413	--	656547	Organic oxygen compounds	Organooxygen compounds	2637.19	1852.52	916.26	904.7	2985.75	2338.67	604.34	2065.22	2740.39
MW00150528	Glucoerysolin;4-Methylsulfonylbutyl glucosinolate	C12H23NO11S3	492.0073	453.0433	0.6015	12.2153	1	74542-16-8	--	C08410	--	9548639	Organic oxygen compounds	Organooxygen compounds	496.84	1124.24	1467.03	938.69	1320.69	564.26	187.56	114.92	134.68
MW00114649	Glucoalyssin	C13H25NO10S3	488.0128	451.0641	0.6429	0.8292	1	499-37-6	--	C08400	--	656523	Organic oxygen compounds	Organooxygen compounds	1017.26	1990.34	3389.28	880.91	1306.2	964.62	2107.18	3157.3	2242.79
MW00144682	Aethusin;2,8,10-Tridecatriene-4,6-diyne	C13H14	188.1435	170.1096	0.6483	12.1239	1	463-34-3	--	C08395	--	5281130	Hydrocarbons	Unsaturated hydrocarbons	4801.82	5277.23	8604.93	5640.93	5033.01	5220.66	1022.18	727.47	1539.52
MW00010472	Tritriacontane	C33H68	541.4509	464.5321	0.6344	11.4687	1	630-05-7	--	C08393	66937	12411	Hydrocarbons	Saturated hydrocarbons	179422.91	98069.81	218086.72	192043.65	222644.82	200604.58	130654.47	129879.44	118089.75
MW00115159	Nonacosan-10-one	C29H58O	843.8928	422.4488	0.5609	12.2182	1	504-56-3	HMDB0033719	C08386	--	441490	Organic oxygen compounds	Organooxygen compounds	3041.33	1989.49	3035.66	3366.33	4632.76	3484.89	1057.67	651.61	1466.56
MW00010434	Dodecane	C12H26	212.2375	170.2035	0.6323	5.7802	1	112-40-3	HMDB0031444	C08374	--	8182	Hydrocarbons	Saturated hydrocarbons	4813.71	4876.76	5005.9	4366.88	4576.58	2640.69	7468.68	6140.96	4951.07
MW00056815	Palmitoleic acid	C16H30O2	254.2205	254.2246	0.9833	10.9636	2-MetDNA	373-49-9	HMDB0003229	C08362	--	445638	Lipids and lipid-like molecules	Fatty Acyls	1357.0	3102.33	2069.04	1931.35	1409.59	3837.6	3292.4	1828.24	3255.09
MW00114471	D-Quinovose	C6H12O5	201.0253	164.0685	0.6713	12.5589	2-Search-Local	7658084	--	C08352	--	441480	Organic oxygen compounds	Organooxygen compounds	275588.48	285905.04	275656.48	296377.22	290495.27	300192.97	297236.79	263440.74	293615.61
MW00104301	12-Hydroxydodecanoic acid	C12H24O3	215.1652	216.1725	0.6497	6.4105	1	505-95-3	HMDB0002059	C08317	--	79034	Organic acids and derivatives	Hydroxy acids and derivatives	4333.53	4797.58	4457.75	5989.64	7263.94	9203.54	8182.06	9496.82	16418.47
MW00052684	Erucic acid	C22H42O2	303.3049	338.3185	0.6266	11.8996	1	112-86-7	HMDB0002068	C08316	--	5281116	Lipids and lipid-like molecules	Fatty Acyls	4285.98	2863.07	6904.0	11973.99	19512.52	13381.82	389.93	3721.4	2482.2
MW00144374	9,10-Dihydroxystearate	C18H36O4	334.2954	316.2614	0.89	5.8426	1	120-87-6	--	C08314	--	89377	Lipids and lipid-like molecules	Fatty Acyls	16293.5	19541.62	26124.32	22013.01	16715.75	16044.51	32935.11	29788.2	28006.88
MW00111161	Hexylamine	C6H15N	146.0912	101.1204	0.6137	0.8159	1	111-26-2	HMDB0032323	C08306	--	8102	Organic nitrogen compounds	Organonitrogen compounds	3701.2	1915.33	4917.48	5279.23	13376.4	7201.67	3422.6	4302.31	3130.24
MW00140338	(+)-gamma-Hydroxy-L-homoarginine	C7H16N4O3	246.1547	204.1222	0.5511	8.709	1	1616-99-5	--	C08286	--	441450	Organic acids and derivatives	Carboxylic acids and derivatives	9171.86	8943.07	9394.13	7678.33	7381.73	7886.76	1742.38	2545.69	1380.64
MW00012052	10,16-Dihydroxyhexadecanoic acid	C16H32O4	309.2048	288.2301	0.6491	10.7642	1	3233-90-7	HMDB0037798	C08285	--	441449	Lipids and lipid-like molecules	Fatty Acyls	2347.48	1061.32	2151.65	2189.29	1945.68	1425.28	1616.07	894.08	1220.63
MW00124776	Kinetin	C10H9N5O	282.0367	215.0807	0.5586	2.4946	2-Search-DB	525-79-1	HMDB0012245	C08272	--	3830	Organoheterocyclic compounds	Imidazopyrimidines	11816.85	10466.65	10142.05	6525.06	8442.45	7951.64	6925.08	6642.6	7713.6
MW00148043	Coprine;N(5)-(1-Hydroxycyclopropyl)-L-glutamine	C8H14N2O4	279.0147	202.0954	0.6349	3.5398	1	58919-61-2	HMDB0034266	C08271	--	108079	Organic acids and derivatives	Carboxylic acids and derivatives	1598.95	1927.15	1122.28	1274.96	2994.77	3753.09	1406.01	1783.84	2443.26
MW00115595	Verbascose	C30H52O26	852.2660000000001	828.2747	0.9418	0.8008	2-MetDNA	546-62-3	--	C08252	--	441434	Organic oxygen compounds	Organooxygen compounds	778.91	937.95	986.1	2139.34	1900.9	1960.25	791.77	940.26	862.53
MW00114940	Melezitose	C18H32O16	527.1583	504.16900000000004	0.7334	0.8133	2-Search-DB	597-12-6	HMDB0011730	C08243	--	92817	Organic oxygen compounds	Organooxygen compounds	52726.07	60833.39	75326.98	81064.41	91928.11	75626.15	86800.47	74393.76	83553.93
MW00145232	alpha-Galactosyl-(1-6)-alpha-galactosyl-(1-6)-alpha-galactosyl-(1-6)-alpha-galactosyl-(1-6)-alpha-glucosyl-(1-2)-beta-fructose;Ajugose	C36H62O31	827.2657	990.3275	0.9875	0.8022	1	512-72-1	--	C08238	--	441421	Organic oxygen compounds	Organooxygen compounds	22031.22	23653.16	23190.91	32881.38	36421.94	35570.83	30859.69	26052.13	29084.57
MW00052988	Fludrocortisone acetate	C23H31FO6	443.1849	422.2105	0.6314	11.1547	1	514-36-3	--	C08186	4029	225609	Lipids and lipid-like molecules	Steroids and steroid derivatives	595.62	2255.4	1592.91	3403.6	3579.19	3501.25	10676.05	8069.54	14937.34
MW00006364	Bicalutamide	C18H14F4N2O4S	453.0506	430.061	0.6329	1.2569	1	113299-38-0	HMDB0015260	C08160	--	2375	Benzenoids	Benzene and substituted derivatives	362.97	1284.45	499.29	733.49	123.36	426.11	152.98	645.4	397.93
MW00007512	Levomethadyl acetate	C23H31NO2	334.2173	353.2355	0.6274	10.4319	1	1477-40-3	HMDB0015358	C08012	--	15130	Benzenoids	Benzene and substituted derivatives	5827.37	3659.06	4302.43	2690.97	1229.6	609.35	338.13	2725.81	1875.9
MW00123431	Cerivastatin	C26H34FNO5	498.2048	459.2421	0.6181	7.7702	1	143201-11-0	--	C07966	--	446156	Organoheterocyclic compounds	Pyridines and derivatives	929.78	1017.18	534.36	1126.28	759.99	1191.84	528.4	471.9	889.92
ZINC157545	Phenylpropanolamine	C9H13NO	218.1624	151.209	0.6412	9.0164	1	492-41-1;154-41-6;14838-15-4	-	C07911;C16719	-	10297	Benzenoids	Benzene and substituted derivatives	24110.4	20591.85	21248.52	10021.46	10277.62	6196.36	4876.52	8829.5	5330.67
MW00000506	(-)-Norephedrine	C9H13NO	308.0769	151.0997	0.6543	3.5564	1	14838-15-4	HMDB0001942	C07911	--	10297	Benzenoids	Benzene and substituted derivatives	607.3	652.64	599.35	2229.22	1746.76	2259.81	1551.37	2106.32	2428.85
MW00123939	Dyphylline	C10H14N4O4	291.0505	254.1015	0.6189	1.2909	1	479185	HMDB0014789	C07819	3524	3182	Organoheterocyclic compounds	Imidazopyrimidines	494.47	1506.19	306.47	1224.18	582.05	1328.59	328.16	329.44	622.33
MW00055155	Mometasone furoate	C27H30Cl2O6	493.1641	520.1419	0.9973	0.8159	1	83919-23-7	--	C07817	--	441336	Lipids and lipid-like molecules	Steroids and steroid derivatives	5765.17	9666.46	5675.21	17369.35	17374.04	14602.12	19125.42	22248.55	19999.28
MW00006438	Buclizine	C28H33ClN2	471.1966	432.2332	0.8877	1.9002	1	129-74-8	HMDB0014498	C07777	--	6729	Benzenoids	Benzene and substituted derivatives	7126.21	6953.85	8076.51	4210.25	4949.21	6067.83	2942.26	2369.24	2095.35
MW00111041	Buformin	C6H15N5	548.3632	157.1327	0.5093	4.1048	1	692-13-7	--	C07674	--	2468	Organic nitrogen compounds	Organonitrogen compounds	164.31	174.75	448.51	1053.27	251.73	157.51	1036.5	1069.7	1663.44
MW00124036	Ethionamide	C8H10N2S	184.0906	166.0565	0.6347	3.2005	1	161735-79-1	HMDB0014747	C07665	--	2761171	Organoheterocyclic compounds	Pyridines and derivatives	69565.09	73213.58	73577.27	62123.87	67437.47	62695.88	60250.71	57797.99	61514.01
MW00008805	N4-Phthalylsulfathiazole	C17H13N3O5S2	479.9485	403.0297	0.6341	0.6913	1	85734	--	C07659	--	4806	Benzenoids	Benzene and substituted derivatives	1904.22	523.68	1692.25	1122.94	1469.32	1337.76	1594.25	2071.55	3543.5
MW00154689	Netilmicin	C21H41N5O7	476.3068	475.3006	0.5769	3.4248	1	56391-56-1	HMDB0015090	C07657	--	441306	Organic oxygen compounds	Organooxygen compounds	2579.43	2679.33	5412.68	3106.9	4713.0	3784.85	6124.03	3005.26	4546.28
MW00149805	Gentamicin C1	C21H43N5O7	460.3108	477.3162	0.5173	3.9034	1	25876-10-2	--	C07656	--	72395	Organic oxygen compounds	Organooxygen compounds	115.36	239.77	261.21	1205.75	401.56	936.41	1453.02	2591.44	1025.79
MW00110952	4-Hydroxycyclophosphamide	C7H15Cl2N2O3P	551.0319999999999	276.0197	0.8918	12.1435	1	40277-05-2	HMDB0013856	C07643	--	99735	Organic nitrogen compounds	Organonitrogen compounds	21011.17	19814.62	21835.57	17325.95	17225.82	18163.56	15021.1	13653.67	14036.92
MW00103581	Chloroquine	C18H26ClN3	342.1759	319.1815	0.7212	1.2231	1	54-05-7	HMDB0014746	C07625	--	2719	Organoheterocyclic compounds	Quinolines and derivatives	761.6	1075.92	1255.22	954.4	1767.65	2343.99	1094.56	2118.73	1466.74
MW00123368	Carbimazole	C7H12N2O2S	223.0282	188.0619	0.6941	10.7726	1	22232-54-8	HMDB0014533	C07615	1519	31072	Organoheterocyclic compounds	Azoles	783.27	920.95	1001.9	351.8	626.13	109.93	6992.87	3814.29	4090.83
MW00009393	Phenacetin	C10H13NO2	162.0914	179.0946	0.6712	4.0978	1	62-44-2	--	C07591	486	4754	Benzenoids	Benzene and substituted derivatives	49052.42	34834.23	48713.81	23119.73	12706.75	15935.69	15958.56	21943.26	18592.14
MW00157651	Tartrazine;Acid Yellow 23;Food yellow No.4	C16H9N4O9S2.3Na	552.9495	533.9504	0.6409999999999999	12.2182	1	1934-21-0	HMDB0039116	C07574	--	164825	Organic acids and derivatives	Carboxylic acids and derivatives	115938.55	113830.27	109907.14	112370.74	110957.85	111092.41	48449.69	51546.52	51172.11
MW00122436	6-Propyl-2-thiouracil	C7H10N2OS	171.0622	170.0514	0.7129	2.1702	1	51525	HMDB0014690	C07569	2177	657298	Organoheterocyclic compounds	Diazines	12563.57	9749.57	12343.54	5869.25	3663.65	2457.09	2260.62	3585.99	939.16
MW00127172	Ziprasidone	C21H21ClN4OS	842.2592	412.1125	0.6345	3.188	1	146939-27-7	HMDB0014391	C07568	--	60854	Organoheterocyclic compounds	Diazinanes	1748.81	1571.26	2318.84	1051.68	1576.14	1901.11	903.45	897.49	713.2
MW00103162	Vecuronium	[C34H57N2O4]+	558.4374	557.4313	0.8335	9.5055	1	50700-72-6	HMDB0015432	C07553	--	39765	Lipids and lipid-like molecules	Steroids and steroid derivatives	22884.32	20263.73	16253.2	13352.78	20399.15	18836.69	11544.49	10214.59	11873.29
MW00145135	Aldrin	C12H8Cl6	408.8882	361.8757	0.8762	12.2153	1	309-00-2	--	C07552	--	12310947	Organohalogen compounds	Vinyl halides	14218.03	15406.28	15837.02	14190.55	15361.31	15082.57	8224.49	7821.06	6551.11
MW00109405	Prilocaine	C13H20N2O	458.3487	220.1576	0.6246	10.0855	1	721506	HMDB0014888	C07531	2073	4906	Organic acids and derivatives	Carboxylic acids and derivatives	60942.97	45627.53	42653.57	40011.03	45392.33	42000.45	20469.83	20332.32	16940.91
MW00007474	Ketamine	C13H16ClNO	253.1114	237.092	0.6486	7.7731	1	6740-88-1	HMDB0015352	C07525	--	3821	Benzenoids	Benzene and substituted derivatives	5746.28	4422.24	1104.35	3173.46	3631.91	3360.03	2990.07	3867.71	9580.05
MW00111404	Tetraethylammonium	C8H20N	245.0349	130.1596	0.8794	3.1922	1	66-40-0	--	C07512	--	5413	Organic nitrogen compounds	Organonitrogen compounds	54356.2	54003.75	52235.27	50704.13	53548.61	51018.29	37218.49	36993.64	35899.24
MW00151073	Hexamethonium	C12H30N2	266.2558	202.2409	0.5779	11.1601	1	60-26-4	--	C07510	--	3604	Organic nitrogen compounds	Organonitrogen compounds	920.32	1496.3	2790.16	7484.56	5970.71	3902.5	2129.3	2272.86	5111.1
MW00123337	Caffeine	C8H10N4O2	247.0781	194.0804	0.9196	1.9155	2-MetDNA	58-08-2	HMDB0001847	C07481	--	2519	Organoheterocyclic compounds	Imidazopyrimidines	16200.21	16709.16	17070.82	15671.01	15286.49	14734.3	15668.09	14463.56	13418.8
MW00054851	Methacholine	C8H17NO2	124.1115	159.1259	0.6108	3.9779	1	62-51-1	HMDB0015654	C07471	43545	1993	Organic nitrogen compounds	Organonitrogen compounds	479.28	599.44	2399.6	878.87	1245.29	1609.3	1979.74	1768.31	5109.97
MW00004643	4-Amino-6-chlorobenzene-1,3-disulfonamide	C6H8ClN3O4S2	249.9506	284.9645	0.6498	0.6955	1	121-30-2	--	C07460	--	67136	Benzenoids	Benzene and substituted derivatives	1177.45	1222.73	182.56	541.52	1584.5	1278.98	1080.11	1175.55	2334.47
MW00125374	Moxonidine	C9H12ClN5O	260.072	241.07299999999998	0.6426	0.8735	1	75438-57-2	HMDB0041938	C07451	--	4810	Organoheterocyclic compounds	Diazines	828.05	1987.43	1153.12	1934.2	1623.48	971.14	162.65	404.95	518.08
MW00009540	Procarbazine	C12H19N3O	220.14700000000002	221.1528	0.7384	7.2247	1	366-70-1	HMDB0015299	C07402	--	4915	Benzenoids	Benzene and substituted derivatives	53538.42	66829.95	86148.79	33259.28	93616.48	48393.68	91387.79	91252.48	121519.54
MW00009537	Procainamide	C13H21N3O	216.1502	235.1685	0.623	4.7072	1	51-06-9	HMDB0015169	C07401	--	4913	Benzenoids	Benzene and substituted derivatives	1243.02	988.32	1302.32	270.05	768.03	264.29	498.57	230.11	130.58
MW00009330	Oxymetazoline	C16H24N2O	337.1086	260.1889	0.6052	0.8192	1	1491-59-4	HMDB0015070	C07363	--	4636	Benzenoids	Benzene and substituted derivatives	1482.05	2064.36	3471.42	1099.42	2279.32	2358.34	2641.23	1587.88	598.05
MW00140707	(7S,8S)-DiHODE;(9Z,12Z)-(7S,8S)-Dihydroxyoctadeca-9,12-dienoic acid;(7S,8S,9Z,12Z)-7,8-Dihydroxyoctadeca-9,12-dienoate	C18H32O4	330.2642	312.2301	0.6329	6.0836	1	143288-65-7	--	C07354	--	5460412	Lipids and lipid-like molecules	Fatty Acyls	4084.44	3809.21	4205.33	3181.47	2016.2	3843.81	3268.35	3778.8	3489.3
MW00143365	3-Pyridinaldehyde;Pyridine-3-aldehyde;3-Pyridinecarboxaldehyde;Nicotinaldehyde	C6H5NO	259.0131	107.0371	0.5143	1.464	1	500-22-1	--	C07327	--	10371	Organoheterocyclic compounds	Pyridines and derivatives	3701.37	3844.98	6863.84	2250.64	999.2	2178.15	3790.78	3525.56	2140.32
MW00113873	6-Methyl-5-hepten-2-one	C8H14O	251.2017	126.1045	0.8994	10.3488	1	110-93-0	HMDB0035915	C07287	--	9862	Organic oxygen compounds	Organooxygen compounds	5146.41	23641.6	6677.94	3167.61	2857.97	2337.6	28496.13	5218.26	12104.74
MW00107760	Latamoxef	C20H20N6O9S	597.0202	520.1012	0.6425	1.896	1	64952-97-2	HMDB0015574	C07231	--	47499	Organic acids and derivatives	Carboxylic acids and derivatives	869.1	499.07	1332.34	715.46	1006.68	1366.33	661.73	468.38	818.05
MW00111182	L-Gamma-Glutamyl-L-Amino Acid	C4H11NO3	102.0559	121.0739	0.6424	0.8258	1	77-86-1	HMDB0240288	C07182	--	6503	Organic nitrogen compounds	Organonitrogen compounds	130.13	1742.2	773.61	488.24	2032.65	1276.81	2828.34	872.7	718.52
MW00111192	Metformin	C4H11N5	257.195	129.1014	0.602	6.3108	1	657249	HMDB0001921	C07151	1180	4091	Organic nitrogen compounds	Organonitrogen compounds	423.58	1217.75	706.53	859.42	492.42	755.8	876.35	1399.32	529.9
MW00169325	Ticarcillin	C15H16N2O6S2	498.9209	384.045	0.5941	0.6893	1	34787-01-4	HMDB15545	C07139	--	36921	Organic acids and derivatives	Carboxylic acids and derivatives	1416.79	1826.05	1729.98	1084.6	510.78	542.9	495.98	1000.78	282.45
MW00002194	2,4,5-Trichlorophenol	C6H3Cl3O	214.923	195.9249	0.5872	12.2432	1	95-95-4	--	C07101	--	7271	Benzenoids	Phenols	16803.78	15457.01	19548.05	16533.33	16169.4	14639.25	21171.77	18239.73	16934.52
MW00002195	2,4,5-Trichlorophenoxyacetic acid	C8H5Cl3O3	298.9017	253.9304	0.6493	12.207	1	93-76-5	--	C07100	--	1480	Benzenoids	Benzene and substituted derivatives	7306.45	5537.8	9722.76	4639.02	10889.05	4986.94	520.19	1884.93	4165.87
MW00007530	Loperamide	C29H33ClN2O2	515.1862	476.2231	0.6464	7.7743	1	53179-11-6	HMDB0004999	C07080	--	3955	Benzenoids	Benzene and substituted derivatives	511.4	889.42	735.49	923.27	134.4	1042.44	240.93	755.56	148.15
MW00007297	Guanfacine	C9H9Cl2N3O	309.0279	245.0123	0.6385	3.5715	1	29110-47-2	HMDB0015153	C07037	--	3519	Benzenoids	Benzene and substituted derivatives	9787.37	10114.2	9486.0	12405.32	11507.71	9572.56	8689.06	8388.53	8172.19
MW00007263	Glibenclamide	C23H28ClN3O5S	560.0979	493.1438	0.6057	0.8159	1	10238218	HMDB0015151	C07022	3129	3488	Benzenoids	Benzene and substituted derivatives	705.88	1989.45	543.12	1846.27	3430.67	2408.18	3991.59	4315.77	1515.73
MW00006554	Chlorobenzene	C6H5Cl	154.0422	112.008	0.8716	2.4943	1	108-90-7	HMDB0041855	C06990	--	7964	Benzenoids	Benzene and substituted derivatives	1410211.38	1345206.55	1310683.49	1229617.35	1198770.42	1119736.73	1394392.33	1312796.83	1330003.65
MW00123910	Dronabinol	C21H30O2	297.2228	314.2246	0.5409	7.4241	1	1972-08-3	HMDB0014613	C06972	--	16078	Organoheterocyclic compounds	Benzopyrans	155.22	790.47	498.67	3127.01	3542.02	1377.51	2349.76	3474.55	2100.68
MW00123901	Dorzolamide	C10H16N2O4S3	340.0446	324.0272	0.7036	2.5084	1	120279-96-1	HMDB0015007	C06969	--	5284549	Organoheterocyclic compounds	Thiophenes	4274.8	4042.16	3440.86	4122.76	3588.56	3809.09	3197.87	4801.62	3972.72
MW00106442	Dacarbazine	C6H10N6O	363.1758	182.0916	0.6374	9.6758	1	4342034	HMDB0014989	C06936	540	135398738	Organic acids and derivatives	Carboxylic acids and derivatives	1961.5	2084.15	2154.4	2427.48	2077.62	2041.54	1556.3	2999.4	2506.31
MW00006630	Clofibrate	C12H15ClO3	279.0199	242.071	0.8723	1.9072	1	637-07-0	HMDB0014774	C06916	1870	2796	Benzenoids	Benzene and substituted derivatives	45851.61	42073.99	45330.83	34629.63	35136.97	32105.37	41820.21	39447.9	38144.71
MW00106260	Clindamycin	C18H33ClN2O5S	491.1324	424.1799	0.6002	3.2046	1	18323449	HMDB0015321	C06914	525	446598	Organic acids and derivatives	Carboxylic acids and derivatives	1541.8	1580.57	2956.95	1677.1	1331.31	1318.45	777.1	1239.3	1647.18
MW00123471	Cidofovir;Cidofovir anhydrous	C8H14N3O6P	298.0607	279.062	0.6337	2.0396	1	113852-37-2	HMDB0014513	C06909	--	60613	Organoheterocyclic compounds	Diazines	2192.6	1006.88	1335.07	313.9	1346.78	1023.98	2489.46	7018.94	5036.66
MW00006421	Bretylium	C11H16BrN	222.0301	241.0466	0.7969	1.9155	1	3170-72-7	HMDB0015289	C06855	34548	2431	Benzenoids	Benzene and substituted derivatives	71480.09	72856.5	78678.89	66601.33	66382.96	66983.77	86019.15	82355.22	84389.06
MW00127566	Azathioprine	C9H7N7O2S	276.0224	277.0382	0.6807	7.7731	1	446-86-6	HMDB0015128	C06837	--	2265	Organosulfur compounds	Thioethers	5927.87	5116.15	3983.6	4704.1	2158.04	3177.25	2844.7	4258.9	8330.85
MW00113954	Acarbose	C25H43NO18	722.166	645.248	0.6006	12.1488	1	56180940	HMDB0014429	C06802	--	41774	Organic oxygen compounds	Organooxygen compounds	0	0	0	2549.49	3636.05	2937.96	0	0	0
MW00159668	Vinyl chloride;Chloroethylene	C2H3Cl	100.95700000000001	61.9923	0.7879999999999999	12.2236	1	75-01-4	--	C06793	--	6338	Organohalogen compounds	Vinyl halides	163973.21	184169.39	154411.12	190883.74	172436.64	147009.89	128598.83	121445.38	193201.82
MW00148608	Dexylosylbenanomicin A	C34H33NO15	740.1578	695.185	0.5854	0.8234	1	133806-62-9	--	C06787	--	5479335	Benzenoids	Naphthacenes	1404.99	2059.24	3665.45	4061.36	4376.62	4056.09	2468.41	2975.7	3400.79
MW00155980	Pradimicin C;Benanomicin B	C39H42N2O18	893.1993	826.2433	0.5574	3.1922	1	116249-66-2	--	C06786	--	5464366	Benzenoids	Naphthacenes	733.36	699.58	895.98	1173.87	124.76	1123.58	182.8	219.67	225.03
MW00111103	Diethanolamine	C4H11N	212.1711	73.0891	0.8877	6.6402	2-MetDNA	56329-27-2	HMDB0004437	C06772	62979	8113	Organic nitrogen compounds	Organonitrogen compounds	7993.96	12097.97	13122.14	11782.56	7215.94	7424.74	14713.72	13266.96	12953.98
MW00155794	Phenylmethanesulfonyl fluoride;Benzenemethanesulfonyl fluoride;PMSF	C7H7FO2S	156.97799999999998	174.0151	0.7438	13.7108	1	329-98-6	--	C06747	--	4784	Benzenoids	Benzene and substituted derivatives	204959.84	161130.58	212885.43	434365.33	242872.51	190514.31	33304.72	35107.09	52735.7
MW00142649	2'-Hydroxybiphenyl-2-sulfinate;2-(2-Hydroxyphenyl)benzenesulfinate	C12H10O3S	300.9888	234.0351	0.62	12.1987	1	77136-31-3	--	C06742	--	441161	Benzenoids	Benzene and substituted derivatives	18256.36	18421.63	18650.37	19037.64	20380.75	18490.81	9826.19	10253.02	11890.77
MW00155955	Polyoxin B	C17H25N5O13	506.13699999999994	507.1449	0.6154	5.995	1	19396-06-6	--	C06692	--	181352	Organic acids and derivatives	Carboxylic acids and derivatives	983.53	1737.98	1769.86	2061.64	2288.59	2459.1	3163.38	3230.27	1793.4
MW00126038	Norfloxacin	C16H18FN3O3	434.0083	319.1332	0.6465	0.688	1	70458-96-7	HMDB0015192	C06687	--	4539	Organoheterocyclic compounds	Quinolines and derivatives	1757.21	2779.31	1784.6	2838.29	2487.41	1388.92	3062.41	3030.44	10365.78
MW00106259	Clavulanic acid	C8H9NO5	222.0377	199.0481	0.6226	3.2045	1	58001-44-8	HMDB0014904	C06662	--	5280980	Organic acids and derivatives	Carboxylic acids and derivatives	21614.36	19201.54	17956.58	18838.45	17042.85	18513.79	17124.64	18866.65	16720.57
MW00143524	4-Chloroacetophenone;p-Chloroacetophenone	C8H7ClO	137.0152	154.0185	0.6479	2.4946	1	99-91-2	--	C06647	--	7467	Organic oxygen compounds	Organooxygen compounds	21451.97	20071.61	19230.47	18150.51	17106.7	17333.69	19538.51	17380.16	21561.15
MW00115732	1,3-Dichloropropene	C3H4Cl2	130.9436	109.969	0.6435	13.7138	1	10061-02-6	HMDB0013592	C06609	--	24726	Organohalogen compounds	Vinyl halides	120161.48	117901.4	117725.22	120618.9	116408.96	114816.51	156039.24	174121.07	168955.73
MW00002329	2,5-Dichlorohydroquinone	C6H4Cl2O2	158.9399	177.9588	0.5736	0.7052	1	824-69-1	--	C06600	--	65	Benzenoids	Phenols	10619.03	9138.1	11302.27	9945.99	7657.15	8865.38	7208.84	5361.64	5726.66
MW00124483	Hydroxyatrazine	C8H15N5O	198.1277	197.1277	0.6083	6.5989	2-MetDNA	2163-68-0	HMDB0062766	C06552	--	135398733	Organoheterocyclic compounds	Triazines	80578.77	74687.53	90220.55	89065.09	83089.7	93140.7	68761.98	73657.94	72699.41
MW00123097	Atrazine	C8H14ClN5	262.0976	215.0938	0.6843	6.0752	2-MetDNA	1912-24-9	HMDB0041830	C06551	44582	2256	Organoheterocyclic compounds	Triazines	77149.64	48513.08	47123.0	17805.38	8525.83	9424.19	120647.81	11741.06	62165.4
MW00109101	O-Phospho-L-tyrosine	C9H12NO6P	226.0236	261.0402	0.7344	1.896	2-MetDNA	21820-51-9	HMDB0006049	C06501	--	30819	Organic acids and derivatives	Carboxylic acids and derivatives	22781.99	18407.33	19621.69	14995.0	13868.73	14032.81	11562.76	9185.5	12432.2
MW00114278	d(-)-Threose	C4H8O4	186.9956	120.0423	0.8981	12.1405	1	95-43-2	--	C06463	--	441031	Organic oxygen compounds	Organooxygen compounds	272367.73	251466.3	253142.35	242157.38	242376.2	236376.28	73467.78	81737.79	94723.62
MW00106810	Fosfomycin	C3H7O4P	437.0339	138.0082	0.9524	2.4943	1	23155-02-4	HMDB0014966	C06454	--	446987	Organic acids and derivatives	Organic phosphonic acids and derivatives	6753.24	6106.53	7471.98	4416.41	4756.44	5010.87	3788.06	3523.34	3582.15
MW00140234	α-Linolenic Acid	C18H30O2	261.2175	278.22	0.5845	4.6877	1	463-40-1	HMDB0001388	C06427	--	5280934	Lipids and lipid-like molecules	Fatty Acyls	774.85	113.17	498.75	1007.22	919.79	496.32	1290.48	1319.19	1399.01
MW00053068	gamma-Linolenic acid	C18H30O2	278.2208	278.2246	0.9713	10.6396	2-MetDNA	506-26-3	HMDB0003073	C06426	--	5280933	Lipids and lipid-like molecules	Fatty Acyls	11818.75	16252.27	16236.08	8749.52	6474.42	9187.84	15565.75	9584.83	12859.98
MW00055255	Myristic acid	C14H28O2	228.205	228.2089	0.9779	10.7642	2-MetDNA	32112-52-0	HMDB0000806	C06424	--	11005	Lipids and lipid-like molecules	Fatty Acyls	15458.4	12517.1	12147.25	13508.9	13620.88	11425.66	15659.56	15432.45	18544.88
MW00104480	2,3-Diaminopropionic acid	C3H8N2O2	247.0867	104.0586	0.6887	7.6873	2-MetDNA	515-94-6	--	C06393	--	364	Organic acids and derivatives	Carboxylic acids and derivatives	556600.72	352645.43	379167.03	169866.79	72635.32	97514.42	355107.04	79114.3	222840.56
MW00111398	Sym-homospermidine	C8H21N3	182.1623	159.1735	0.6095	5.7553	1	4427-76-3	HMDB0031506	C06366	--	368	Organic nitrogen compounds	Organonitrogen compounds	349.04	729.98	520.44	562.72	1282.85	694.25	782.96	932.06	1334.68
MW00143373	3-Sulfocatechol	C6H6O5S	154.9793	189.9936	0.6225	12.8301	1	35857-70-6	--	C06336	--	440983	Benzenoids	Benzene and substituted derivatives	165250.05	147263.33	148790.95	159194.12	320776.1	132109.88	162066.95	20380.01	233195.12
MW00002715	2-Aminobenzenesulfonic acid	C6H7NO3S	347.0323	173.0147	0.831	1.3579	1	88-21-1	--	C06333	--	6926	Benzenoids	Benzene and substituted derivatives	29566.68	25061.29	33661.95	18688.68	15876.22	15585.28	12179.78	18769.42	11854.45
MW00015957	Arbutin	C12H16O7	341.0514	272.0896	0.8514	1.896	2-MetDNA	497-76-7	HMDB0029943	C06186	--	440936	Organic oxygen compounds	Organooxygen compounds	5444.83	7538.8	7690.73	5443.66	8192.97	7600.93	9091.24	5450.86	8357.23
MW00111797	1,2-Cyclohexanedione	C6H8O2	93.0345	112.0524	0.6496	3.1289	1	765-87-7	HMDB0031344	C06105	--	13006	Organic oxygen compounds	Organooxygen compounds	7956.0	8484.05	7639.46	6161.56	6273.1	7434.76	2667.49	2807.98	2672.93
MW00104088	(S)-2-Hydroxybutyric acid	C4H8O3	210.9928	104.0473	0.5666	1.0386	1	20016-85-7	HMDB0000008	C05984	--	440864	Organic acids and derivatives	Hydroxy acids and derivatives	42769.54	43677.15	22460.32	47009.17	27401.78	71849.69	31510.62	36809.65	30806.97
MW00012322	12-Oxo-ltb4	C20H30O4	317.2097	334.2144	0.605	9.241	2-Search-DB	136696-10-1	HMDB0004234	C05949	36254	5280876	Lipids and lipid-like molecules	Fatty Acyls	2287.54	4271.82	1812.86	2040.66	4138.15	3405.05	6080.95	929.09	5137.09
MW00109361	Phospho-L-arginine	C6H15N4O5P	277.0685	254.078	0.75	3.8402	1	1189-11-3	HMDB0029438	C05945	--	92150	Organic acids and derivatives	Carboxylic acids and derivatives	8033.37	8163.97	6608.1	7044.2	6573.68	7428.98	7198.37	5035.86	6723.84
MW00138973	Leucocianidol	C15H14O7	611.1377	306.074	0.5131	1.9072	1	93527-39-0	--	C05906	--	440833	Phenylpropanoids and polyketides	Flavonoids	3200.6	2943.9	3988.97	2910.6	2499.67	2634.16	4081.23	3097.11	3895.54
MW00112379	2-Phenylethanol	C8H10O	103.0553	122.0732	0.65	1.9114	1	60-12-8	HMDB0033944	C05853	64740	6054	Benzenoids	Benzene and substituted derivatives	70926.25	73165.03	69493.89	64001.77	60531.97	59055.97	70632.15	62138.0	65928.45
MW00107118	Glutaurine	C7H14N2O6S	299.0288	254.0573	0.6377	12.1987	1	56488-60-9	HMDB0004195	C05844	--	68759	Organic acids and derivatives	Carboxylic acids and derivatives	80888.15	83181.14	85138.21	68341.67	68709.68	75332.69	34580.31	33009.73	30964.61
MW00150557	Glutathionylspermidine;N1-(gamma-L-Glutamyl-L-cysteinyl-glycyl)-spermidine	C17H34N6O5S	476.2653	434.2311	0.6238	7.7868	1	33932-35-3	--	C05730	--	440772	Organic acids and derivatives	Carboxylic acids and derivatives	1603.7	2179.74	1828.97	817.15	1605.64	2793.38	2010.0	1253.74	1914.67
MW00002367	2,6-Bis(Chloranyl)-4-[(4-Hydroxyphenyl)amino]phenol	C12H9Cl2NO2	333.0164	269.001	0.8674	12.2153	1	2099-87-8	HMDB0036699	C05720	--	622906	Benzenoids	Benzene and substituted derivatives	50821.61	49377.8	51471.56	38468.51	41439.03	45299.25	25135.83	25150.7	23105.05
MW00122345	6-Hydroxymelatonin	C13H16N2O3	495.2249	248.1161	0.6488	7.7731	1	2208415	HMDB0004081	C05643	7013	1864	Organoheterocyclic compounds	Indoles and derivatives	2280.23	1437.18	1953.87	1171.43	850.89	2117.55	943.85	638.54	3523.63
MW00143117	3-Chlorocatechol	C6H5ClO2	199.9759	143.9978	0.6023	12.7471	1	4018-65-9	--	C05618	--	19928	Benzenoids	Phenols	58374.15	56329.2	56759.8	50158.8	45385.24	44951.23	21512.59	10085.99	11827.3
MW00010066	Vanylglycol	C9H12O4	149.0581	184.0736	0.5174	1.896	2-Search-DB	534-82-7	HMDB0001490	C05594	--	10805	Benzenoids	Phenols	255751.94	248979.62	241839.63	217174.12	207045.9	201814.19	251326.31	217861.33	231240.73
MW00124539	Imidazole-4-methanol	C4H6N2O	143.0186	98.04799999999999	0.5929	1.8379	1	822-55-9	--	C05562	--	1745	Organoheterocyclic compounds	Azoles	50086.99	49191.25	52251.33	227973.99	53520.71	52316.16	46199.63	37664.08	38389.83
MW00017138	Cholest-5-ene	C27H46	388.3941	370.36	0.6354	9.1655	1	570-74-1	HMDB0000941	C05416	--	440663	Lipids and lipid-like molecules	Steroids and steroid derivatives	365.99	1123.99	2960.64	5357.73	5191.23	926.08	15034.77	16239.49	21976.26
MW00055386	Nicotinuric acid	C8H8N2O3	139.0508	180.0535	0.7202	1.2231	1	583-08-4	HMDB0003269	C05380	1499	68499	Organic acids and derivatives	Carboxylic acids and derivatives	947.69	3584.89	1930.93	4759.2	24906.72	5490.84	11371.3	1611.76	1697.12
MW00109027	N-Tris(hydroxymethyl)methyl-2-aminoethanesulfonic acid	C6H15NO6S	252.0513	229.062	0.6489	1.2729	1	7365-44-8	--	C05353	--	81831	Organic acids and derivatives	Organic sulfonic acids and derivatives	4095.03	6789.68	5060.19	5170.29	7115.89	5539.01	4425.23	3644.14	3389.65
MW00009402	Phenethylamine	C8H11N	122.0966	121.0891	0.7422	9.1909	2-Search-DB	64-04-0	HMDB0012275	C05332	62906	1001	Benzenoids	Benzene and substituted derivatives	988982.77	1050535.65	1180390.66	1370687.85	1032998.5	1126206.94	454085.08	455316.56	560454.71
MW00169210	17alpha-Hydroxypregnenolone	C21H32O3	350.2734	332.2351	0.6213	9.6479	2-MetDNA	387-79-1	HMDB00363	C05138	--	440573	Lipids and lipid-like molecules	Steroids and steroid derivatives	8645.49	6273.09	8380.87	4106.08	991.16	2156.11	426.62	709.32	550.77
MW00104859	2-Hydroxyethanesulfonic acid	C2H6O4S	144.0327	125.9987	0.6391	12.1987	1	107-36-8	HMDB0003903	C05123	--	7866	Organic acids and derivatives	Organic sulfonic acids and derivatives	8223.36	4038.05	7474.66	7218.68	1713.8	3496.61	2904.92	3837.7	3227.06
MW00111061	Chlorsulfuron	C12H12ClN5O4S	356.0218	357.0299	0.8501	2.5098	1	64902723	--	C05071	66289	47491	Organic nitrogen compounds	Organonitrogen compounds	25845.95	28216.2	30857.62	26983.88	28295.83	27253.75	24138.77	25113.56	24161.0
MW00009338	p,p'-DDE	C14H8Cl4	630.8705	315.938	0.5648	12.2252	1	72-55-9	--	C04596	--	3035	Benzenoids	Benzene and substituted derivatives	7753.64	7545.17	8973.41	6745.71	7895.18	8240.85	2117.93	1350.27	2612.78
MW00140431	(1E)-4-Oxobut-1-ene-1,2,4-tricarboxylate;4-Oxalomesaconate;4-Oxalmesaconic acid	C7H6O7	278.931	202.0114	0.6108	12.2153	1	85179-60-8	--	C04434	--	5280679	Organic acids and derivatives	Carboxylic acids and derivatives	57415.33	62013.85	57183.95	59512.49	52087.89	59253.91	35963.09	31596.94	36818.49
MW00115527	trans-4-Hydroxycyclohexanecarboxylic acid	C7H12O3	186.1123	144.0786	0.6451	2.7528	1	3685-22-1	HMDB0001988	C04404	--	151138	Organic oxygen compounds	Organooxygen compounds	1306.49	1220.26	1860.22	4982.08	2533.9	2040.83	3455.2	3215.89	7019.45
MW00014535	4-Hydroxy-4-[(E)-3-hydroxybut-1-enyl]-3,5,5-trimethylcyclohex-2-en-1-one	C13H20O3	223.13400000000001	224.1412	0.8959999999999999	6.9422	1	24427778	--	C04166	--	5280654	Lipids and lipid-like molecules	Prenol lipids	19591.48	17420.87	20276.42	15271.39	19405.75	15759.38	23417.68	20008.16	24145.68
MW00124637	Isopentenyladenine	C10H13N5	249.0948	203.1171	0.7516	3.2004	2-MetDNA	2365404	--	C04083	--	92180	Organoheterocyclic compounds	Imidazopyrimidines	8803.56	9359.82	10011.05	9898.65	8878.41	7636.98	7752.42	8214.32	9516.41
MW00003685	3,5-Dibromo-4-hydroxybenzoic acid	C7H4Br2O3	610.696	293.8527	0.5866	3.1922	1	3337-62-0	--	C03925	--	76857	Benzenoids	Benzene and substituted derivatives	1499.76	1040.36	1126.64	1478.08	844.12	1222.85	825.05	769.95	1184.54
MW00106127	Bis(4-nitrophenyl) hydrogen phosphate	C12H9N2O8P	362.99199999999996	340.0097	0.7316	1.4225	1	645-15-8	--	C03779	--	255	Organic acids and derivatives	Organic phosphoric acids and derivatives	13128.15	9618.8	11779.64	6101.06	3946.12	5084.55	919.04	838.75	1602.25
MW00006943	Dopamine	C8H11NO2	118.0646	153.079	0.6152	1.896	1	51-61-6	HMDB0000073	C03758	64	681	Benzenoids	Phenols	35736.45	23021.15	25966.98	20661.96	26820.0	21125.7	30388.44	21432.98	26147.01
MW00006380	Bis(2-ethylhexyl) phthalate	C24H38O4	435.2474	390.277	0.5849	7.7827	1	117-81-7	--	C03690	--	8343	Benzenoids	Benzene and substituted derivatives	11491.15	10730.21	9774.04	10320.47	8628.14	9767.61	10014.8	7786.59	9815.75
MW00111932	1-Kestose	C18H32O16	503.1613	504.16900000000004	0.5687	0.8181	2-Search-DB	470-69-9	HMDB0011729	C03661	--	440080	Organic oxygen compounds	Organooxygen compounds	52192.91	62140.14	65584.93	78735.95	80680.78	76979.29	92255.1	82446.79	85659.26
MW00155247	p-Chloromercuribenzoate;p-Chloromercuribenzoic acid;PCMB	C7H5ClHgO2	376.9672	357.9684	0.639	0.7098	1	59-85-8	--	C03444	--	1730	Benzenoids	Benzene and substituted derivatives	2087.8	2281.81	1844.69	2458.56	3895.13	1943.19	5005.25	5679.26	5336.97
MW00108377	Methyl L-tyrosinate	C10H13NO3	178.0863	195.0895	0.7223	4.0978	1	1080-06-4	HMDB0029217	C03404	--	70652	Organic acids and derivatives	Carboxylic acids and derivatives	9294.9	6561.06	8973.55	3868.95	1260.94	1547.24	919.31	1014.25	1172.6
MW00127477	3-Methylthiopropylamine	C4H11NS	123.0953	105.0612	0.6338	10.7985	1	4104-45-4	--	C03354	--	77743	Organosulfur compounds	Thioethers	186713.53	92249.73	149854.59	189363.19	214905.78	203114.94	61027.21	75608.42	90818.35
MW00001728	2-(((2-Ethylhexyl)oxy)carbonyl)benzoic acid	C16H22O4	279.1593	278.1518	0.8253	9.7261	2-Search-Local	4376-20-9	HMDB0013248	C03343	--	20393	Benzenoids	Benzene and substituted derivatives	110698.33	83125.38	126427.8	68951.15	63867.77	59911.11	34398.05	40893.17	45804.38
MW00011712	(S)-Leucic acid	C6H12O3	131.0711	132.0786	0.6306	3.5606	1	20312-37-2	HMDB0000624	C03264	--	439960	Lipids and lipid-like molecules	Fatty Acyls	37405.48	24993.07	36049.68	14654.17	6435.87	8620.99	25768.61	23097.74	19690.22
MW00014756	5alpha-Cholestan-3-one	C27H46O	431.32599999999996	386.3549	0.6343	10.3666	1	566-88-1	HMDB0000871	C03238	--	92128	Lipids and lipid-like molecules	Steroids and steroid derivatives	11241.81	9110.69	9739.17	10193.52	11497.28	10607.64	3021.17	3717.33	4095.74
MW00108775	N-Amidino-L-aspartic acid	C5H9N3O4	244.0629	175.0593	0.581	13.6444	1	6133-30-8	HMDB0003157	C03139	--	439918	Organic acids and derivatives	Carboxylic acids and derivatives	11006.58	13805.76	19425.56	11098.52	11471.59	10692.47	2110.28	2502.27	2700.43
MW00108599	N,N-Dimethylformamide	C3H7NO	120.0657	73.0528	0.6419	0.8076	1	68-12-2	HMDB0001888	C03134	--	6228	Organic acids and derivatives	Carboxylic acids and derivatives	18528.19	22703.06	19619.53	21171.87	42113.07	18322.39	23722.11	17767.07	20370.39
MW00137062	7,8-dihydroxy-2H-chromen-2-one	C9H6O4	177.0194	178.0266	0.9762	10.0414	1	106754-20-5	HMDB0130547	C03093	--	5280569	Phenylpropanoids and polyketides	Coumarins and derivatives	17118.14	423378.46	30893.07	2044.59	2428.52	14858.01	6894.73	1807.04	2255.43
ZINC895967	4-Hydroxy-L-Glutamate	C5H9NO5	186.1183	163.129	0.6486	4.4675	1	2485-33-8	-	C03079;C05947	-	440854	Organic acids and derivatives	Carboxylic acids and derivatives	51489.6	40422.65	39311.94	34241.98	29132.84	28878.94	35628.73	30743.66	31714.78
MW00140251	(-)-Bisdechlorogeodin	C17H14O7	406.9933	330.074	0.6371	0.7095	1	59187-35-8	--	C03040	--	6857341	Organoheterocyclic compounds	Benzofurans	1029.66	455.29	1663.71	1329.14	1273.9	1264.92	200.75	165.67	155.55
MW00126924	Thiamine triphosphate	C12H20N4O10P3S	581.9314	505.0113	0.5979	12.2153	1	15666-52-1	HMDB0001512	C03028	--	511	Organoheterocyclic compounds	Diazines	9858.79	8697.01	9197.73	5373.26	6413.79	8438.45	2942.31	3910.26	2858.83
MW00007576	Meclofenamate sodium	C14H10Cl2NO2.Na	337.9727	316.9986	0.6017	12.2099	1	6385-02-0	--	C02996	--	4038	Benzenoids	Benzene and substituted derivatives	3813.37	4761.74	3901.46	3675.12	4277.04	2055.92	2263.12	5038.78	1886.43
MW00054487	L-Palmitoylcarnitine	C23H45NO4	514.2101	399.3349	0.637	1.8961	1	1935-18-8	HMDB0000222	C02990	--	11953816	Lipids and lipid-like molecules	Fatty Acyls	2308.5	2039.75	2210.82	1184.82	1374.74	1368.72	154.24	299.93	197.21
MW00016184	beta-Glycerophosphoric acid	C3H9O6P	152.9957	172.0137	0.6468	0.9225	1	17181-54-3	HMDB0002520	C02979	--	2526	Lipids and lipid-like molecules	Glycerolipids	4453.43	4287.49	3066.63	2379.62	1000.87	1259.16	284.47	566.99	1950.61
MW00105264	4-Acetamidobutyric Acid	C6H11NO3	128.0707	145.07399999999998	0.6483	1.8129	1	3025-96-5	HMDB0003681	C02946	--	18189	Organic acids and derivatives	Carboxylic acids and derivatives	7739.23	11333.07	8595.0	5881.58	13384.38	7595.75	19931.53	20949.08	20800.96
MW00115093	N-Acetyl-Muramic Acid	C11H19NO8	360.0648	293.1111	0.6164	3.1963	1	61633-75-8	HMDB0060493	C02713	--	5462244	Organic oxygen compounds	Organooxygen compounds	6519.18	5579.05	5576.85	7500.9	3964.06	6593.87	8181.17	7022.7	4943.95
MW00054361	Lauric acid	C12H24O2	200.1737	200.1776	0.9790000000000001	9.6841	2-MetDNA	143-07-7	HMDB0000638	C02679	--	3893	Lipids and lipid-like molecules	Fatty Acyls	17982.35	17708.02	22460.09	14723.08	16523.2	18952.42	22405.46	24782.44	30723.72
MW00052536	Dodecanedioic acid	C12H22O4	345.0269	230.1518	0.6441	1.2563	1	693-23-2	HMDB0000623	C02678	--	12736	Lipids and lipid-like molecules	Fatty Acyls	1079.66	1166.92	1501.08	1240.21	1243.8	1907.52	1901.03	585.63	1607.02
MW00113970	Acetone cyanohydrin	C4H7NO	155.0453	85.0528	0.7323	2.4943	2-MetDNA	75-86-5	HMDB0060427	C02659	--	6406	Organic oxygen compounds	Organooxygen compounds	123825.51	115475.45	115751.24	108088.15	105740.28	99573.3	118152.84	113029.74	114923.15
MW00111168	Isoamylamine	C5H13N	132.0763	87.1048	0.6336	0.8076	1	107-85-7	HMDB0031659	C02640	--	7894	Organic nitrogen compounds	Organonitrogen compounds	2133.4	3047.3	1085.4	6617.46	9708.64	2676.09	1006.04	410.32	339.78
MW00010835	(+)-Ecdysterone	C27H44O7	463.3037	480.3087	0.5733	10.0849	2-Search-DB	5289747	HMDB0030180	C02633	43863	5459840	Lipids and lipid-like molecules	Steroids and steroid derivatives	33086.5	33890.35	38170.17	34208.6	42614.52	41641.74	15061.34	18911.56	21285.47
MW00011690	(S)-2-Hydroxy-2-methylsuccinic acid	C5H8O5	297.0828	148.0372	0.9008	9.71	2-MetDNA	6236-09-5	--	C02614	--	441696	Lipids and lipid-like molecules	Fatty Acyls	11683.42	16741.73	14286.08	10872.37	8730.17	12206.2	2261.73	2438.18	2364.5
MW00055496	O-Acetylcarnitine	C9H18NO4+	187.1199	204.123	0.6343	4.4709	1	14992-62-2	HMDB0000201	C02571	--	439756	Lipids and lipid-like molecules	Fatty Acyls	4466.87	2695.02	1442.54	2649.73	2532.66	1872.18	2530.94	4349.08	3561.43
MW00105157	3-Iodo-L-tyrosine	C9H10INO3	146.9746	306.9705	0.5003	12.8467	1	70-78-0	HMDB0000021	C02515	--	439744	Organic acids and derivatives	Carboxylic acids and derivatives	1257835.04	1332003.55	879118.59	1053957.88	803239.62	169040.95	165912.39	213439.8	213002.76
MW00003342	2-Phenylacetamide	C8H9NO	178.1033	135.0684	0.8357	3.8288	2-MetDNA	103811	HMDB0010715	C02505	--	7680	Benzenoids	Benzene and substituted derivatives	8035.26	6497.12	7465.45	3210.74	1959.55	1488.69	4687.73	2743.62	2721.44
MW00121778	5-Methylcytosine	C5H7N3O	268.1517	125.0589	0.6446	6.6402	1	554-01-8	HMDB0002894	C02376	--	65040	Organoheterocyclic compounds	Diazines	4271.73	8544.62	13126.48	11362.55	16257.66	8753.39	13937.33	13021.93	8848.7
MW00009728	Salicyl alcohol	C7H8O2	142.0863	124.0524	0.5868	2.594	2-MetDNA	90-01-7	HMDB0059709	C02323	--	5146	Benzenoids	Benzene and substituted derivatives	256947.49	270162.16	776216.09	626710.32	244604.55	210816.54	126970.23	154576.17	166231.1
MW00107777	L-Cystathionine	C7H14N2O4S	264.1079	222.0674	0.5014	0.8132	2-MetDNA	56-88-2	HMDB0000099	C02291	--	439258	Organic acids and derivatives	Carboxylic acids and derivatives	14480.25	9552.36	15781.9	12858.37	13834.73	15184.5	1892.87	7036.2	6871.25
MW00114459	Dodecanal	C12H24O	202.2167	184.1827	0.6464	4.9249	1	112-54-9	HMDB0033933	C02278	36591	8194	Organic oxygen compounds	Organooxygen compounds	13842.29	19411.69	20202.96	12784.76	13717.1	11211.84	21844.59	18447.93	18792.81
MW00114382	Digalacturonic acid	C12H18O13	741.1571	370.0747	0.6362	0.8124	1	5894597	HMDB0039721	C02273	63147	439694	Organic oxygen compounds	Organooxygen compounds	805.94	912.17	1948.81	2162.08	1674.98	2065.87	1273.65	1291.2	1318.61
MW00015925	Arachidonoyl coenzyme A	C41H66N7O17P3S	890.26	1053.3449	0.7468	0.7989	1	17046569	--	C02249	58444	5497113	Lipids and lipid-like molecules	Fatty Acyls	1914.03	1393.08	994.48	1905.96	2461.08	1976.12	3136.11	1223.78	2683.81
MW00005335	4-Sulfobenzoic acid	C7H6O5S	426.9775	201.9936	0.5786	7.4877	1	636-78-2	--	C02236	--	69469	Benzenoids	Benzene and substituted derivatives	6751.43	7824.66	8375.4	5576.99	7815.79	7847.85	16668.16	15670.91	18827.81
MW00017265	Citraconic acid	C5H6O4	129.0231	130.0266	0.5388	12.2252	1	498-23-7	HMDB0000634	C02226	--	643798	Lipids and lipid-like molecules	Fatty Acyls	29996.54	29569.79	27747.75	25380.75	27345.8	25624.24	22162.07	18885.33	20892.5
MW00114682	Glyceraldehyde	C3H6O3	204.0572	90.0317	0.9677	0.8242	2-MetDNA	367-47-5	HMDB0001051	C02154	--	751	Organic oxygen compounds	Organooxygen compounds	6053.34	611.52	19892.7	3057.43	1535.0	1579.68	5005.92	2241.34	3608.98
MW00005281	4-Nitroaniline	C6H6N2O2	173.0129	138.0429	0.5571	0.7083	1	100-01-6	--	C02126	--	7475	Benzenoids	Benzene and substituted derivatives	22103.2	33078.22	35921.99	15807.26	19539.55	12931.3	7211.87	18474.46	14129.5
MW00142791	2-Oxophytanate;2-Oxophytanic acid	C20H38O3	344.3162	326.2821	0.6354	10.3125	1	22008-47-5	--	C02117	--	3082203	Lipids and lipid-like molecules	Prenol lipids	2993.61	3769.49	5112.83	6268.78	4469.61	3199.16	277.04	266.85	430.17
MW00114493	d-Tartaric acid	C4H6O6	320.9967	150.0164	0.9756	12.1507	1	147-71-7	HMDB0029878	C02107	--	439655	Organic oxygen compounds	Organooxygen compounds	13834.2	16481.99	14483.37	14311.07	11385.1	12777.11	15679.75	13761.59	13232.0
MW00126754	Streptonigrin	C25H22N4O8	583.0633	506.1438	0.628	3.2088	1	3930-19-6	--	C02081	65710	5298	Organoheterocyclic compounds	Pyridines and derivatives	889.18	899.16	1134.46	522.41	1447.89	648.25	648.65	1288.41	984.79
MW00114051	Amylotetraose	C24H42O21	684.2554	666.2219	0.7257	0.8068	2-Search-DB	34612-38-9	HMDB0001296	C02052	--	439639	Organic oxygen compounds	Organooxygen compounds	14692.03	16173.1	16295.67	14017.24	12485.65	14963.7	13807.11	13076.13	12951.86
MW00117155	1H-indol-4-ol	C8H7NO	134.0601	133.0528	0.6492	3.7156	1	2380941	--	C02040	34514	75421	Organoheterocyclic compounds	Indoles and derivatives	10245.31	8426.69	10593.57	4012.47	3357.8	3169.02	1041.41	4339.27	3351.89
MW00144506	Acetone oxime;Acetoxime	C3H7NO	140.002	73.0528	0.8185	7.9945	2-MetDNA	127-06-0	--	C01995	--	67180	Organic nitrogen compounds	Organonitrogen compounds	520251.4	517211.7	479077.95	401334.33	561062.93	517760.46	842547.5	256629.95	285346.96
MW00000808	(r)-Mandelic acid	C8H8O3	136.0166	152.0473	0.7107	4.001	1	611-71-2	HMDB0062635	C01983	--	11914	Benzenoids	Benzene and substituted derivatives	10865.98	7632.48	10795.98	7253.48	2971.36	4051.05	5785.33	7187.29	4946.98
MW00010011	Trimethoprim	C14H18N4O3	313.1261	290.1379	0.9474	4.7957	1	738-70-5	HMDB0014583	C01965	--	5578	Benzenoids	Phenol ethers	15887.61	12710.2	19172.47	35171.47	39582.32	33995.55	197911.73	317054.65	255558.27
MW00114292	D-Arabinitol	C5H12O5	151.061	152.0685	0.6369	0.8271	1	488-82-4	HMDB0000568	C01904	--	94154	Organic oxygen compounds	Organooxygen compounds	9325.68	154006.53	16207.17	5254.84	7054.09	20106.44	8215.09	5755.09	10216.52
MW00114777	Isopropyl alcohol	C3H8O	102.0912	60.0575	0.6441	0.8284	1	67-63-0	HMDB0000863	C01845	--	3776	Organic oxygen compounds	Organooxygen compounds	9319.27	10758.31	6857.83	5081.38	7682.8	6130.43	5097.61	3531.13	3540.59
MW00115332	Pullulan	C18H32O16	522.2029	504.16900000000004	0.7006	0.8151	2-Search-DB	1109-28-0	HMDB0001262	C01835	--	439586	Organic oxygen compounds	Organooxygen compounds	31634.44	37815.73	35179.05	37424.9	37281.35	37843.47	34780.75	34533.02	30942.22
MW00114692	Haloperidol	C21H23ClFNO2	396.1154	375.1401	0.6019	0.8853	1	52-86-8	HMDB0014645	C01814	--	3559	Organic oxygen compounds	Organooxygen compounds	1006.7	852.32	1106.71	346.63	524.03	432.12	1358.38	1048.01	204.36
MW00114526	Erythrofuranose	C4H8O4	141.017	120.0423	0.8091	12.1518	2-Search-Local	583-50-6	HMDB0002649	C01796	--	439574	Organic oxygen compounds	Organooxygen compounds	1205573.49	1031808.48	1097688.73	1061648.12	1021057.78	895687.89	859722.81	863949.42	894058.22
MW00149275	Erythrose	C4H8O4	141.0169	120.0423	0.8126	0.6994	2-Search-Local	583-50-6	HMDB0002649	C01796	--	94176	Organic oxygen compounds	Organooxygen compounds	553772.36	526761.86	526310.88	565519.65	614759.75	465421.57	545481.26	542473.75	791386.4
MW00049120	Crotonic acid	C4H6O2	303.1116	86.0368	0.6113	6.3453	1	107-93-7	HMDB0010720	C01771	--	637090	Lipids and lipid-like molecules	Fatty Acyls	5596.71	3665.34	5483.46	4977.9	2988.32	4904.64	3437.09	2041.39	2509.13
MW00111119	Disulfiram	C10H20N2S4	363.0045	296.0509	0.6302	3.2254	1	11078-22-1	HMDB0014960	C01692	--	3117	Organic nitrogen compounds	Organonitrogen compounds	777.26	228.38	754.82	168.54	973.56	835.42	414.16	929.9	528.07
MW00006803	Diclofenac	C14H11Cl2NO2	317.9993	295.0167	0.6075	12.1903	1	15307-86-5	HMDB0014724	C01690	--	3033	Benzenoids	Benzene and substituted derivatives	3822.82	5051.22	4085.6	3161.97	2645.86	2871.94	727.11	464.86	1345.07
MW00012854	1-Decanol	C10H22O	222.1831	158.1671	0.6303	9.2989	1	112-30-1	HMDB0011624	C01633	--	8174	Lipids and lipid-like molecules	Fatty Acyls	4447.65	4269.21	4371.56	2585.35	1942.75	1926.8	1200.01	892.11	1510.71
MW00115446	Stachyose	C24H42O21	666.217	666.2219	0.9866	0.8105	2-MetDNA	470553	HMDB0003553	C01613	6951	439531	Organic oxygen compounds	Organooxygen compounds	16299.6	18082.12	17651.59	21840.21	22075.79	23454.74	21130.2	21135.0	20551.92
MW00055424	Nonanoic acid	C9H18O2	157.1234	158.1307	0.8997	7.7731	1	112-05-0	HMDB0000847	C01601	--	8158	Lipids and lipid-like molecules	Fatty Acyls	1072216.08	1051133.6	1079905.7	979377.05	944990.75	1017488.54	1074487.12	999357.66	2204137.3
MW00054736	MALEAMIC ACID	C4H5NO3	133.061	115.0269	0.6351	0.7941	1	29996-04-1	--	C01596	--	5280451	Lipids and lipid-like molecules	Fatty Acyls	1043.6	3603.45	3409.39	1120.28	2180.03	6369.86	1966.2	1229.24	1103.38
MW00109075	Octanal	C8H16O	111.1167	128.1201	0.5177	9.3072	2-Search-DB	124-13-0	HMDB0001140	C01545	6033	454	Organic oxygen compounds	Organooxygen compounds	16183.54	18884.93	15217.2	9059.0	6924.83	6724.03	4517.14	7007.36	6908.93
MW00052861	FA 18:0	C18H36O2	283.2643	284.2715	0.7075	11.0218	2-Search-Local	57-11-4	HMDB0000827	C01530	189	5281	Lipids and lipid-like molecules	Fatty Acyls	44553.19	45492.4	50367.01	12308.91	54457.95	50201.39	26562.6	40660.3	38125.48
MW00153105	Lupinate;Lupinic acid;3-[N6-(4-Hydroxyisopentenyl)adeninyl]-L-alanine;(S)-2-Amino-3-{[(E)-4-hydroxy-3-methylbut-2-enylamino]purin-9-yl}propanoic acid	C13H18N6O3	351.1152	306.144	0.6393	3.1922	1	67392-79-4	--	C01513	--	5461055	Organoheterocyclic compounds	Imidazopyrimidines	1145.38	1388.38	888.85	589.62	470.87	1086.38	1574.98	1848.44	1396.18
MW00114859	L-Iditol	C6H14O6	182.075	182.079	0.9751	0.8232	2-MetDNA	488-45-9	HMDB0011632	C01507	--	5460044	Organic oxygen compounds	Organooxygen compounds	2025.38	18696.04	2402.34	7639.89	4500.01	4820.04	2389.32	2737.22	2007.17
MW00009365	P-Cresol	C7H8O	92.0591	108.0575	0.9344	2.4963	2-MetDNA	106-44-5	HMDB0001858	C01468	4236	2879	Benzenoids	Phenols	1760.75	3536.48	2007.96	2545.44	529.34	1474.2	2327.16	4657.66	965.1
MW00004152	3-Methylphenol	C7H8O	109.0647	108.0575	0.5547	9.2993	2-Search-DB	108394	HMDB0002048	C01467	--	342	Benzenoids	Phenols	112870.86	106716.11	119464.62	62718.82	57769.96	43321.11	35621.3	41832.66	42520.01
MW00009970	Toluene	C7H8	91.0554	92.0626	0.6417	1.9155	1	108-88-3	HMDB0034168	C01455	--	1140	Benzenoids	Benzene and substituted derivatives	8501.86	7494.69	6077.89	4635.18	6475.44	5951.74	5619.45	7054.13	3670.59
MW00107738	Lactic acid	C3H6O3	89.0244	90.0317	0.6194	1.2332	2-Search-DB	50-21-5	HMDB0144295	C01432	116	612	Organic acids and derivatives	Hydroxy acids and derivatives	90536.43	62350.25	101923.99	47492.29	27308.65	29330.56	55887.38	48115.27	73437.41
MW00114147	Butyraldehyde	C4H8O	143.1077	72.0575	0.6487	6.7927	1	123-72-8	HMDB0003543	C01412	--	261	Organic oxygen compounds	Organooxygen compounds	80804.28	75927.4	75814.51	71848.53	77840.38	61278.66	62526.56	58531.25	60086.9
MW00006183	Benzene	C6H6	118.0651	78.047	0.7346	2.4946	1	71-43-2	HMDB0001505	C01407	--	241	Benzenoids	Benzene and substituted derivatives	130167.68	124493.8	118862.27	112409.55	109214.29	98564.54	132989.43	122900.63	123316.64
MW00006097	Aspirin	C9H8O4	227.06400000000002	180.0423	0.6577	8.0859	2-MetDNA	11126-35-5	HMDB0001879	C01405	--	2244	Benzenoids	Benzene and substituted derivatives	32495.92	24201.78	31947.6	13080.65	9587.98	6950.54	6304.11	7288.98	8450.77
MW00114059	Arachidene trifluoromethane	C21H31F3O	151.0966	356.2327	0.6072	10.9694	1	149301-79-1	--	C01397	--	5280436	Organic oxygen compounds	Organooxygen compounds	91894.17	78077.06	102318.96	101648.34	72661.48	76193.1	17979.18	18872.22	33051.85
MW00061737	Phytol	C20H40O	314.3421	296.3079	0.8753	8.0107	1	7541-49-3	HMDB0002019	C01389	--	5280435	Lipids and lipid-like molecules	Prenol lipids	29242.52	29837.25	33470.24	31252.66	31129.71	22993.12	31257.56	28814.2	26612.23
MW00103613	Deoxyuridine-5'-diphosphate	C9H14N2O11P2	368.99	388.0073	0.6009	2.5054	1	4208-67-7	HMDB0001000	C01346	--	145729	Nucleosides, nucleotides, and analogues	Pyrimidine nucleotides	1755.51	2287.15	255.96	426.99	1032.32	281.87	746.63	963.88	671.11
MW00103437	2'-Deoxyinosine triphosphate	C10H15N4O13P3	472.967	491.9849	0.6478	12.4509	1	95648-77-4	HMDB0003537	C01345	--	135398616	Nucleosides, nucleotides, and analogues	Purine nucleotides	45082.65	72585.16	71659.29	77249.0	54714.52	77897.42	7582.21	2931.08	5315.03
MW00120349	4-Amino-5-hydroxymethyl-2-methylpyrimidine	C6H9N3O	184.0459	139.0746	0.6489	1.2978	1	73-67-6	--	C01279	--	777	Organoheterocyclic compounds	Diazines	34136.91	33492.41	30014.35	40667.52	36149.84	32828.65	28794.3	38344.79	27028.89
MW00143147	3-Deoxy-D-manno-octulosonate;Ketodeoxyoctonate;KDO;2-Dehydro-3-deoxy-D-octonate;3-Deoxy-D-manno-2-octulosonate;3-Deoxyoctulosonic acid	C8H14O8	105.0188	238.0689	0.7438	0.8686	1	10149-14-1	--	C01187	--	119228	Organic oxygen compounds	Organooxygen compounds	1076.75	1316.63	1700.25	299.97	1381.15	1086.99	2814.51	1577.63	1687.8
MW00014400	4-(Methylsulfanyl)-2-oxobutanoic acid	C5H8O3S	224.93900000000002	148.0194	0.6141	0.9738	1	583-92-6	HMDB0001553	C01180	--	473	Lipids and lipid-like molecules	Fatty Acyls	17592.66	18593.46	18802.12	14954.75	17582.55	14140.71	16664.71	16354.88	17237.3
MW00005134	4-Hydroxyphenylpyruvic acid	C9H8O4	256.9646	180.0423	0.7995	3.0509	2-MetDNA	156-39-8	HMDB0000707	C01179	--	979	Benzenoids	Benzene and substituted derivatives	871251.15	838855.09	819259.22	722861.27	591042.57	731649.85	396965.69	370865.7	339460.57
MW00142653	2-Hydroxycyclohexan-1-one;2-Hydroxycyclohexanone;Adipoin	C6H10O2	132.1021	114.0681	0.6408	0.9081	1	533-60-8	--	C01147	--	10785	Organic oxygen compounds	Organooxygen compounds	32648.65	28559.36	35643.25	35426.11	32443.29	31747.69	29704.93	22503.02	24402.23
MW00111444	Trimethylamine oxide	C3H9NO	98.0574	75.0684	0.6262	12.1405	1	1184-78-7	HMDB0000925	C01104	--	1145	Organic nitrogen compounds	Organonitrogen compounds	2138.77	1988.92	1345.26	1397.02	1996.73	1990.23	0	0	0
MW00149069	D-Trehalose	C12H22O11	683.2239	342.116	0.7854	0.8268	2-Search-Local	99-20-7	HMDB0000975	C01083	--	7427	Organic oxygen compounds	Organooxygen compounds	18513.43	23825.91	192939.4	57715.09	53013.93	63404.66	46616.48	37243.36	39972.89
MW00115539	Trehalose	C12H22O11	361.1537	342.1162	0.9832	0.8216	2-MetDNA	99-20-7	HMDB0029880	C01083	--	7427	Organic oxygen compounds	Organooxygen compounds	38476.85	41136.33	77326.92	53115.99	50681.92	55862.28	38834.18	36179.26	37276.51
MW00108052	L-Theanine	C7H14N2O3	175.1079	174.1004	0.7999	0.9144	2-Search-Local	3081-61-6	HMDB0034365	C01047	44433	439378	Organic acids and derivatives	Carboxylic acids and derivatives	244916.41	265260.39	292674.26	97239.6	137641.16	97999.24	230383.98	243801.89	235768.46
MW00124816	L-Gulono-1,4-lactone	C6H10O6	159.0301	178.048	0.6497	1.9363	1	1128-23-0	HMDB0003466	C01040	--	439373	Organoheterocyclic compounds	Lactones	2276.94	2698.47	3684.78	1097.46	869.17	818.33	551.78	709.75	1064.91
MW00143251	3-Isopropylcatechol	C9H12O2	117.0696	152.0837	0.6333	7.7909	1	2138-48-9	--	C01014	--	16498	Benzenoids	Benzene and substituted derivatives	6645.73	4491.6	3375.29	5696.68	4042.18	4654.47	3708.5	4223.31	2476.44
MW00105149	3-Hydroxypropionic acid	C3H6O3	89.0243	90.0317	0.6415	0.8271	1	503-66-2	HMDB0000700	C01013	--	68152	Organic acids and derivatives	Hydroxy acids and derivatives	55325.35	53975.38	100204.01	43061.25	46450.11	48667.31	52299.77	50366.35	51442.52
MW00014552	4-Hydroxyacid;4-Hydroxyalkanoic acid;4-Hydroxycarboxylic acid	C4H8O3	103.0399	104.0473	0.645	1.4337	1	591-81-1	HMDB0000710	C00989	--	10413	Lipids and lipid-like molecules	Fatty Acyls	27256.82	33042.82	28212.33	9044.84	10956.14	8122.92	4471.53	6197.78	6736.53
MW00112961	3-Hydroxypropanal	C3H6O2	116.0706	74.0368	0.8438	1.7714	2-MetDNA	2134-29-4	HMDB0003453	C00969	--	75049	Organic oxygen compounds	Organooxygen compounds	21021.72	15993.51	21094.15	11246.12	6399.14	6101.3	6828.31	10872.14	8199.96
MW00113981	Adenosine-2'-monophosphate	C10H14N5O7P	712.1634	347.0631	0.5154	3.1922	1	130-49-4	HMDB0011617	C00946	--	94136	Organic oxygen compounds	Organooxygen compounds	964.27	727.32	721.22	971.36	683.95	1108.0	491.57	901.21	938.04
MW00006539	Chloramphenicol	C11H12Cl2N2O5	338.0317	322.0123	0.6468	1.9155	1	56-75-7	HMDB0014589	C00918	543	5959	Benzenoids	Benzene and substituted derivatives	40336.55	39533.99	37972.53	38533.33	34420.9	37851.0	24072.84	22237.03	25753.15
MW00123826	Dihydrothymine	C5H8N2O2	173.0297	128.0586	0.6344	3.1921	1	696-04-8	HMDB0000079	C00906	--	93556	Organoheterocyclic compounds	Diazines	5841.62	3341.08	2558.16	2559.95	3458.47	4089.13	6180.01	4762.28	5786.17
MW00104913	2-Oxohexanoic acid	C6H10O3	195.0849	130.063	0.8153	3.7239	2-MetDNA	2492-75-3	HMDB0001864	C00902	--	159664	Organic acids and derivatives	Keto acids and derivatives	7263.13	4152.83	5923.18	1345.44	1159.54	1880.31	518.05	2728.32	356.49
MW00009975	Tosyl-L-lysine chloromethyl ketone	C14H21ClN2O3S	313.0786	332.0961	0.62	12.1435	1	2104-86-1	--	C00896	--	73094	Benzenoids	Benzene and substituted derivatives	1257.64	1001.22	1460.82	176.61	385.56	632.71	7258.19	11274.96	10077.95
MW00103426	2'-Deoxycytidine	C9H13N3O4	250.0801	227.0906	0.6341	0.8616	1	207121-53-7	HMDB0000014	C00881	--	13711	Nucleosides, nucleotides, and analogues	Pyrimidine nucleosides	899.37	2604.95	1827.85	1396.33	856.59	2595.61	2382.47	2638.17	2513.34
MW00147987	Coenzyme F420;Oxidized coenzyme F420	C29H36N5O18P	772.175	773.1793	0.7866	1.9072	1	64885-97-8	--	C00876	--	123996	Organic acids and derivatives	Carboxylic acids and derivatives	833.34	1363.24	1729.26	1373.91	1278.44	1449.5	1848.53	105.48	1413.34
MW00111184	L-Histidinol	C6H11N3O	281.1734	141.0902	0.8762	9.6841	1	1596-64-1	HMDB0003431	C00860	--	165271	Organic nitrogen compounds	Organonitrogen compounds	16481.21	14332.88	18364.17	15128.77	16724.57	14176.74	21820.39	18231.5	25461.94
MW00120829	4-Pyridoxic acid	C8H9NO4	204.0269	183.0532	0.5758	12.2016	1	82-82-6	HMDB0000017	C00847	--	6723	Organoheterocyclic compounds	Pyridines and derivatives	9258.8	6237.62	7713.71	4859.25	6902.5	9640.36	3556.49	7217.75	6328.37
MW00111391	Sphinganine	C18H39NO2	324.2877	301.2981	0.9468	6.4535	1	764-22-7	HMDB0000269	C00836	--	91486	Organic nitrogen compounds	Organonitrogen compounds	16068.04	15707.22	18142.97	13194.02	15071.47	12918.65	12649.27	12535.17	11612.98
MW00148775	Dihydro-D-sphingosine	C18H39NO2	302.3063	301.2981	0.6846	6.4491	2-Search-Local	764-22-7	HMDB0000269	C00836	--	91486	Organic nitrogen compounds	Organonitrogen compounds	2343648.07	2277527.65	2404458.03	2276243.35	2107458.23	2100490.51	1969901.79	2053893.07	2005991.51
MW00152418	L-Arogenate;L-Arogenic acid;Pretyrosine	C10H13NO5	262.0494	227.0794	0.873	1.9155	2-MetDNA	53078-86-7	--	C00826	--	439319	Organic acids and derivatives	Carboxylic acids and derivatives	3022.54	4755.19	4438.57	3013.0	5520.52	3140.49	7689.39	4472.05	7119.16
MW00147551	CDP-ribitol;CDP-L-ribitol;CDP 5-ester with D-ribitol	C14H25N3O15P2	556.0748	537.0761	0.6409	1.9155	1	3506-17-0	--	C00789	--	165130	Nucleosides, nucleotides, and analogues	Pyrimidine nucleotides	1551.21	923.62	2213.06	1778.16	2005.51	1039.66	1259.49	734.89	2037.68
MW00138235	D-Proline	C5H9NO2	116.0706	115.0633	0.9557	0.8409	2-MetDNA	344-25-2	HMDB0003411	C00763	58150	8988	Organic acids and derivatives	Carboxylic acids and derivatives	53988.73	73783.06	69320.1	60250.69	128294.97	55303.34	58242.02	40742.08	46897.99
MW00012994	1-Octanol	C8H18O	172.1696	130.1358	0.8992	7.1636	1	111-87-5	HMDB0001183	C00756	--	957	Lipids and lipid-like molecules	Fatty Acyls	67658.23	67091.52	69393.69	65319.26	54094.82	57378.69	55536.66	52867.43	74553.39
MW00010057	Vanillin	C8H8O3	151.0409	152.0473	0.8334	4.0054	2-MetDNA	121-33-5	HMDB0012308	C00755	--	1183	Benzenoids	Phenols	14980.55	9632.56	13436.63	3634.36	3703.46	3989.4	7565.73	5911.26	4064.67
MW00143588	4-Hydroxy-3-methoxybenzaldehyde	C8H8O3	170.0805	152.047	0.6212	0.9073	1	121-33-5	HMDB0012308	C00755	--	1183	Benzenoids	Phenols	2311.47	2885.39	4332.92	3127.75	3004.82	3318.31	3393.38	2561.88	4138.13
MW00106119	Betaine	C5H11NO2	118.0864	117.079	0.8221	0.8288	2-Search-Local	107-43-7	HMDB0000043	C00719	--	247	Organic acids and derivatives	Carboxylic acids and derivatives	465421.64	4578332.04	505674.99	447207.4	500318.6	505550.41	395705.6	422791.82	397884.8
MW00108213	Malic acid	C4H6O5	157.0172	134.02200000000002	0.75	13.6859	1	6915-15-7	HMDB0000744	C00711	--	525	Organic acids and derivatives	Hydroxy acids and derivatives	485444.73	520763.68	729130.07	451033.09	339470.86	770426.08	195684.12	187003.05	154328.91
MW00115080	N-Acetyl-D-Mannosamine	C8H15NO6	220.0822	221.0899	0.7462	0.8553	1	3615-17-6	HMDB0001129	C00645	--	439281	Organic oxygen compounds	Organooxygen compounds	561.44	2681.14	3095.79	2287.82	2230.75	3248.43	1803.95	3625.83	2292.43
MW00113197	4-Hydroxybenzaldehyde	C7H6O2	121.0294	122.0368	0.6492	3.7351	2-Search-Local	123-08-0	HMDB0011718	C00633	62451	126	Organic oxygen compounds	Organooxygen compounds	91916.41	92745.47	87599.33	81381.37	75644.36	70711.37	76225.03	51153.24	63566.71
MW00111360	Phosphocholine	C5H15NO4P+	247.0852	184.0733	0.6243	1.3477	2-MetDNA	107-73-3	HMDB0001565	C00588	--	1014	Organic nitrogen compounds	Organonitrogen compounds	48904.93	39804.71	57735.09	28020.82	21656.76	23246.9	14825.32	10222.98	18920.18
MW00127618	Dimethyl sulfide	C2H6S	104.0525	62.019	0.6278	2.9346	1	75-18-3	HMDB0002303	C00580	--	1068	Organosulfur compounds	Thioethers	4313.33	4513.6	5127.81	1513.6	507.6	1233.4	1711.19	1384.04	879.8
MW00052441	Dihydrolipoamide	C8H17NOS2	208.0824	207.0752	0.6463	3.1922	1	3884-47-7	HMDB0000985	C00579	--	663	Lipids and lipid-like molecules	Fatty Acyls	24286.94	22485.84	20759.89	21637.12	20714.89	20426.67	18203.35	18655.07	19846.12
MW00103421	2'-Deoxyadenosine	C10H13N5O3	252.109	251.1018	0.7642	1.8379	2-Search-Local	958-09-8	HMDB0000101	C00559	--	13730	Nucleosides, nucleotides, and analogues	Purine nucleosides	13468.67	12488.74	11379.54	16617.06	18599.07	17733.45	23428.99	27304.17	24344.16
MW00006089	Aromatic primary alcohol;Aromatic alcohol	C7H8O	91.0544	108.0575	0.7537	7.7785	2-Search-DB	100-51-6	HMDB0003119	C00556	--	244	Benzenoids	Benzene and substituted derivatives	37457.2	35987.14	35450.62	31362.82	30351.69	36154.28	33575.79	28455.18	30103.8
MW00053756	Glutaryl coenzyme A	C26H42N7O19P3S	928.1598	881.1469	0.6455	3.1922	1	3131-84-8	HMDB0001339	C00527	--	3081383	Lipids and lipid-like molecules	Fatty Acyls	765.25	892.97	132.89	614.96	365.51	463.93	573.88	190.22	476.42
MW00103439	2'-Deoxyuridine	C9H12N2O5	249.0493	228.0746	0.8959999999999999	1.9072	1	951-78-0	HMDB0000012	C00526	--	13712	Nucleosides, nucleotides, and analogues	Pyrimidine nucleosides	47453.25	45189.09	48406.93	41635.2	42485.72	43285.48	58801.92	55515.8	55919.61
MW00053970	Hexadecanal	C16H32O	258.2793	240.2453	0.8918	6.4909	1	629-80-1	HMDB0001551	C00517	--	984	Lipids and lipid-like molecules	Fatty Acyls	91115.75	92107.74	96989.59	102627.76	90447.5	79127.68	95240.88	85630.1	81085.0
ZINC895281	Acrylate	C3H4O2	142.0863	72.063	0.6697	1.7487	1	79-10-7;867-47-0;7446-81-3;5698-98-6;14643-87-9;10192-85-5;15743-20-1;55488-18-1;20074-76-4	HMDB0031647;HMDB31647	C00511;C19501	-	6581	Organic acids and derivatives	Carboxylic acids and derivatives	96094.09	75979.13	184686.91	83448.16	72971.03	60673.28	54566.62	58450.4	49476.65
MW00114524	Erythritol	C4H10O4	87.0442	122.0579	0.5329	6.3415	2-Search-DB	149-32-6	HMDB0002994	C00503	140	222285	Organic oxygen compounds	Organooxygen compounds	24048.49	20736.04	26193.06	18290.43	14528.28	19549.49	13552.83	15700.45	15003.7
MW00106626	D-Malate	C4H6O5	157.0171	134.0215	0.7553	7.9527	2-MetDNA	636-61-3	HMDB0031518	C00497	--	92824	Organic acids and derivatives	Hydroxy acids and derivatives	738504.18	490570.34	454448.54	345148.96	419336.44	412168.73	154163.47	205035.32	236666.98
MW00115351	Raffinose	C18H32O16	539.1379	504.16900000000004	0.9993	0.8181	2-MetDNA	512-69-6	HMDB0003213	C00492	--	10542	Organic oxygen compounds	Organooxygen compounds	34428.83	40228.97	42754.9	56581.78	60598.56	56575.05	67553.86	65922.92	66824.84
MW00103430	2'-Deoxycytidine-5'-triphosphate	C9H16N3O13P3	409.9264	466.9896	0.6804	0.7198	1	2056-98-6	HMDB0000998	C00458	--	65091	Nucleosides, nucleotides, and analogues	Pyrimidine nucleotides	5055.57	3981.55	2203.72	3742.65	2943.72	2731.88	1814.72	2264.05	1696.26
MW00137879	Cinnamic Acid	C9H8O2	166.08599999999998	148.05200000000002	0.6455	3.7164	1	140-10-3	HMDB0000930	C00423	--	444539	Phenylpropanoids and polyketides	Cinnamic acids and derivatives	16388.56	14078.31	19467.06	6377.4	5590.09	5381.65	3290.87	6523.91	4282.27
MW00106254	cis-Aconitic acid	C6H6O6	157.0171	174.0164	0.7203	1.6715	2-MetDNA	585842	HMDB0000072	C00417	3300	643757	Organic acids and derivatives	Carboxylic acids and derivatives	3117861.88	4128893.38	4299731.69	2119733.38	1260396.61	2148265.76	834549.84	648709.49	1120536.05
MW00114933	Mannitol	C6H14O6	205.0684	182.079	0.9675	0.8159	2-MetDNA	133-43-7	HMDB0000765	C00392	--	6251	Organic oxygen compounds	Organooxygen compounds	51865.74	183844.63	58150.96	132863.86	110770.65	89123.8	24967.42	25242.65	22057.42
MW00142349	2,6-Dihydroxypurine	C5H4N4O2	169.0497	152.033	0.7979	1.2662	2-MetDNA	69-89-6	HMDB0000292	C00385	--	1188	Organoheterocyclic compounds	Imidazopyrimidines	30915.13	29553.51	29903.93	28858.85	28426.29	28149.08	28904.63	26075.92	26498.97
MW00115621	Xylitol	C5H12O5	175.0585	152.069	0.6374	1.3559999999999999	1	87-99-0	HMDB0002917	C00379	--	6912	Organic oxygen compounds	Organooxygen compounds	16475.08	17058.51	23062.61	9011.02	8240.68	6175.11	8071.95	5639.5	11307.45
MW00003013	2'-Deoxyadenosine-5'-Monophosphate	C10H14N5O6P	663.1434	331.06800000000004	0.644	3.188	1	653-63-4	HMDB0000905	C00360	--	12599	Nucleosides, nucleotides, and analogues	Purine nucleotides	1594.23	1591.29	1100.02	1224.5	1119.23	1278.47	1079.9	949.82	1400.39
MW00115078	N-Acetyl-D-glucosamine 6-phosphate	C8H16NO9P	319.0999	301.0563	0.6045	0.9073	2-MetDNA	1746-32-3	HMDB0001062	C00357	--	440996	Organic oxygen compounds	Organooxygen compounds	12880.84	14739.74	18818.1	18338.13	17476.41	22785.83	13389.95	18425.55	17446.02
ZINC4097542	Pectin	C6H10O7	258.155	194.139	0.6338	8.2354	1	14984-39-5;91510-62-2	-	C00333;C08348	-	441476	Organic oxygen compounds	Organooxygen compounds	5919.26	7841.84	3915.38	1584.67	1927.15	2084.33	751.92	1871.44	1177.22
MW00103431	2'-Deoxyguanosine	C10H13N5O4	285.1307	267.0968	0.6496	4.1374	1	961-07-9	HMDB0000085	C00330	--	135398592	Nucleosides, nucleotides, and analogues	Purine nucleosides	1518.79	1629.01	1077.14	2273.29	2117.25	1982.69	6586.6	5059.4	11101.98
MW00111181	Levocarnitine	C7H15NO3	162.1127	161.1052	0.5447	0.8242	2-Search-DB	44985-71-9	HMDB0000062	C00318	--	10917	Organic nitrogen compounds	Organonitrogen compounds	47593.61	621930.15	57207.62	37882.96	42140.22	51947.45	16095.69	19306.3	17730.67
MW00111464	(-)-Quinic acid	C7H12O6	383.1192	192.0634	0.6269	0.8814	1	77952	HMDB0003072	C00296	3329	6508	Organic oxygen compounds	Organooxygen compounds	7236.6	5947.9	6367.52	5695.41	6141.68	9820.48	6493.74	9116.64	7346.72
MW00006062	Aniline	C6H7N	94.0649	93.0578	0.5349	1.9459	2-Search-DB	62533	HMDB0003012	C00292	--	6115	Benzenoids	Benzene and substituted derivatives	58110.78	46405.6	51320.86	30807.24	22339.56	22415.34	26159.89	27084.72	27934.11
MW00148975	D-Sedoheptuiose 7-Phosphate	C7H13BaO10P	443.9639	425.9299	0.6458	0.6955	1	2646-35-7	HMDB0001068	C00281	--	22833559	Organic oxygen compounds	Organooxygen compounds	5094.45	4389.56	4222.41	4270.81	3069.44	2631.84	1116.64	449.67	1188.6
MW00015849	Androstenedione	C19H26O2	251.1814	286.1933	0.5068	6.6363	1	63-05-8	HMDB0000053	C00280	--	6128	Lipids and lipid-like molecules	Steroids and steroid derivatives	225727.0	230924.32	239523.73	264541.85	238863.7	321412.99	282706.74	254682.17	261341.61
MW00008821	N-Acetylneuraminic Acid	C11H19NO9	641.2016	309.106	0.634	3.1922	1	131-48-6	HMDB0000230	C00270	--	439197	Organic oxygen compounds	Organooxygen compounds	1915.96	1980.7	1191.76	603.22	1763.88	1673.91	458.64	275.94	832.84
MW00114686	Glycolaldehyde	C2H4O2	104.9924	60.0211	0.9425	1.0735	2-MetDNA	141-46-8	HMDB0003344	C00266	--	756	Organic oxygen compounds	Organooxygen compounds	29254.32	2643.65	17546.3	51765.49	66203.85	95342.65	21624.81	71087.15	25058.27
MW00112047	2,3-Dihydroxy-1,4-dithiobutane	C4H10O2S2	190.9606	154.0122	0.6312	13.7761	1	3483-12-3	HMDB0003156	C00265	--	439196	Organic oxygen compounds	Organooxygen compounds	7588.69	43064.01	31886.96	31759.77	23378.93	21853.34	37019.69	48335.22	45338.37
MW00054077	Hypoxanthine	C5H4N4O	119.0355	136.0385	0.9651	1.2197	2-MetDNA	68-94-0	HMDB0000157	C00262	--	135398638	Organoheterocyclic compounds	Imidazopyrimidines	9125.42	9232.71	7462.89	6360.11	5309.58	5723.72	8309.8	7405.25	6156.87
MW00148648	D-Glyceric Acid	C3H6O4	148.0609	106.027	0.6384	0.8326	1	473-81-4	HMDB0000139	C00258	--	439194	Organic oxygen compounds	Organooxygen compounds	6318.98	8440.3	5217.92	9661.7	17389.35	7722.94	17433.73	12390.48	12551.79
MW00056811	Palmitic acid	C16H32O2	221.2263	256.2402	0.6477	6.4823	1	57-10-3	HMDB0000220	C00249	--	985	Lipids and lipid-like molecules	Fatty Acyls	35009.96	16491.61	32394.92	8649.23	4849.34	5061.3	4540.04	6438.37	4385.93
MW00168407	L-Sorbose;L-xylo-Hexulose	C6H12O6	218.0063	180.0634	0.5952	0.7108	2-MetDNA	87-79-6	HMDB01266	C00247	--	439192	Organic oxygen compounds	Organooxygen compounds	35574.41	32259.78	32668.55	22038.22	23956.14	21706.78	21534.66	21936.57	19227.34
MW00109897	Taurine	C2H7NO3S	268.0633	125.0147	0.6467	3.1922	1	107-35-7	HMDB0000251	C00245	--	1123	Organic acids and derivatives	Organic sulfonic acids and derivatives	1705.72	1966.26	3950.08	4778.48	3668.13	4149.51	4232.24	2446.74	2255.51
MW00142485	2-Aminoethanesulfonic Acid	C2H7NO3S	172.0281	125.015	0.8746	3.1922	1	107-35-7	HMDB0000251	C00245	--	1123	Organic acids and derivatives	Organic sulfonic acids and derivatives	88969.95	91197.16	91749.85	80494.73	80250.2	84261.34	81516.5	84893.29	82280.28
MW00124422	Guanine	C5H5N5O	152.0567	151.0494	0.6499	1.5471	1	73-40-5	HMDB0000132	C00242	--	135398634	Organoheterocyclic compounds	Imidazopyrimidines	8195.3	8692.69	5781.25	16502.75	14418.58	14613.62	40339.57	21239.8	15678.35
MW00114296	D-Arabinose	C5H10O5	171.0277	150.0528	0.6393	1.0451	1	10323-20-3	HMDB0029942	C00216	--	6902	Organic oxygen compounds	Organooxygen compounds	1516.51	356.21	2302.32	717.45	777.63	661.76	2444.78	2498.44	2195.82
MW00103756	Thymidine	C10H14N2O5	241.0828	242.0903	0.7333	1.9821	1	50-89-5	HMDB0000273	C00214	--	5789	Nucleosides, nucleotides, and analogues	Pyrimidine nucleosides	1985.42	3033.18	3072.53	5032.58	3822.44	5642.92	4665.36	4614.34	4813.25
MW00103533	Adenosine	C10H13N5O4	268.1041	267.0968	0.8042	1.7486	2-Search-Local	58-61-7	HMDB0000050	C00212	--	60961	Nucleosides, nucleotides, and analogues	Purine nucleosides	27824.33	31846.52	32922.63	38720.47	37822.11	38758.19	66519.29	39426.46	52196.64
MW00109119	Oxalic acid	C2H2O4	88.9878	89.9953	0.6326	0.8218	1	144-62-7	HMDB0002329	C00209	--	971	Organic acids and derivatives	Carboxylic acids and derivatives	4467.69	3210.63	667.34	2860.67	2002.26	3213.14	2014.73	4062.54	2313.19
MW00146952	beta-Maltose	C12H22O11	384.1506	342.1162	0.9989	0.8216	2-MetDNA	69-79-4	HMDB0000163	C00208	--	10991489	Organic oxygen compounds	Organooxygen compounds	3318.67	3038.8	4353.83	7463.79	6607.67	6517.46	4397.14	6870.45	5659.41
MW00103424	2'-Deoxyadenosine-5'-diphosphate	C10H15N5O9P2	840.1025	411.0345	0.6339	1.8961	1	2793-06-8	HMDB0001508	C00206	--	188966	Nucleosides, nucleotides, and analogues	Purine nucleotides	1274.57	1068.7	660.61	1110.87	281.02	425.5	643.26	1266.9	1131.18
ZINC895145	Bez	C7H6O	108.0524	106.124	0.9644	1.896	2-MetDNA	100-52-7;55279-75-9	-	C00193;C00261	-	240	Benzenoids	Benzene and substituted derivatives	15452.14	21241.96	21748.55	11191.42	26826.49	12818.41	27884.97	17072.58	23641.57
MW00006152	Benzaldehyde	C7H6O	107.0476	106.0419	0.7812	1.896	2-Search-Local	100-52-7	HMDB0006115	C00193	58358	240	Benzenoids	Benzene and substituted derivatives	392062.83	368529.02	360094.98	331523.65	159925.32	298504.58	337693.21	289618.65	297976.4
MW00114339	D-Glucoronic Acid	C6H10O7	217.0382	194.0427	0.5774	1.0652	2-MetDNA	6556-12-3	HMDB0000127	C00191	161	94715	Organic oxygen compounds	Organooxygen compounds	44315.66	32833.91	45341.09	135715.42	94687.67	96047.31	50290.52	31909.83	28249.05
MW00114685	Glycogen	C24H42O21	686.2610000000001	666.2219	0.9711	0.8076	2-MetDNA	9005-79-2	HMDB0000757	C00182	--	439177	Organic oxygen compounds	Organooxygen compounds	809.66	1448.33	856.29	1096.45	609.15	1773.79	443.15	878.72	469.17
MW00006256	Benzoic acid	C7H6O2	121.0294	122.0368	0.8261	4.5826	2-MetDNA	65-85-0	HMDB0001870	C00180	--	243	Benzenoids	Benzene and substituted derivatives	100220.7	68257.24	119853.14	105302.67	128973.5	110311.77	125504.27	85635.93	127539.57
MW00103771	UDP-D-Glucuronic acid	C15H22N2O18P2	616.9804	580.0343	0.5309	12.2099	1	63700-19-6	HMDB0000935	C00167	5884	17473	Nucleosides, nucleotides, and analogues	Pyrimidine nucleotides	27413.48	26507.52	25377.14	26515.21	26863.51	26360.69	16998.35	16195.98	18856.44
MW00114427	D-Mannose	C6H12O6	163.0602	180.0634	0.9569	0.8216	2-MetDNA	3458-28-4 31103-86-3	HMDB0000169	C00159	--	18950	Organic oxygen compounds	Organooxygen compounds	15853.26	14930.34	43792.71	20675.7	18797.95	21484.11	20859.26	19972.33	18233.89
MW00103960	(2S)-2-Hydroxybutanedioic acid	C4H6O5	157.0172	134.0215	0.7158	1.0652	2-MetDNA	124501-05-9	HMDB0000156	C00149	--	222656	Organic acids and derivatives	Hydroxy acids and derivatives	479006.17	409818.66	553382.88	1055762.68	992158.71	837337.5	687676.15	684886.63	250415.22
MW00105523	Adenine	C5H5N5	137.0635	135.0545	0.8915	0.9009999999999999	2-MetDNA	73-24-5	HMDB0000034	C00147	85	190	Organoheterocyclic compounds	Imidazopyrimidines	7498.9	9466.19	3986.6	6424.4	8267.01	6415.18	6157.12	10409.32	7146.54
MW00009408	Phenol	C6H6O	77.0379	94.0419	0.7439	1.896	2-Search-DB	108-95-2	HMDB0000228	C00146	--	996	Benzenoids	Phenols	372181.97	491643.99	486468.13	141151.83	185343.21	94070.56	498668.71	375679.45	462668.53
MW00115077	N-Acetyl-D-Glucosamine	C8H15NO6	290.0849	221.0899	0.9772	0.8159	2-MetDNA	7512-17-6	HMDB0000215	C00140	--	439174	Organic oxygen compounds	Organooxygen compounds	21468.56	13858.54	14739.38	64192.19	67202.82	59873.31	40764.81	46868.57	48771.27
MW00154317	Myoinositol	C6H12O6	361.3276	180.16	0.6274	12.1904	1	87-89-8	HMDB0000211	C00137	--	892	Organic oxygen compounds	Organooxygen compounds	3113.97	1333.33	1498.58	14461.92	15360.09	6789.97	125.12	814.57	501.58
MW00107882	Leucine	C6H13NO2	133.1052	131.0946	0.9758	1.2659	2-MetDNA	112245-13-3	HMDB0000687	C00123	--	6106	Organic acids and derivatives	Carboxylic acids and derivatives	22390.57	29363.3	22069.12	26851.57	28968.23	24944.85	24272.2	19114.5	21325.36
MW00114034	alpha-Phosphoribosylpyrophosphoric Acid	C5H13O14P3	434.9231	389.9518	0.6465	12.2153	1	7540-64-9	HMDB0000280	C00119	--	7339	Organic oxygen compounds	Organooxygen compounds	107468.64	100176.82	94507.48	104049.78	99007.58	95904.58	54769.83	53589.33	55697.39
MW00007273	Glycerol	C3H8O3	158.9963	92.0473	0.6704	1.7994	2-MetDNA	25618-55-7	HMDB0000131	C00116	--	753	Organic oxygen compounds	Organooxygen compounds	2009795.03	1028959.28	4173886.71	80501.88	680609.78	588076.5	392526.97	354075.69	805865.5
MW00111062	Choline	C5H13NO	145.1335	103.0997	0.6495	0.8151	1	62-49-7	HMDB0000097	C00114	56	305	Organic nitrogen compounds	Organonitrogen compounds	2020.2	9907.7	1740.39	6022.53	4894.32	2734.27	586.76	919.66	543.05
MW00126518	Pyrroloquinoline quinone	C14H6N2O8	659.0144	330.0124	0.7645	12.2086	1	72909-34-3	HMDB0013636	C00113	--	1024	Organoheterocyclic compounds	Quinolines and derivatives	10744.55	10910.75	10067.92	10208.44	11275.86	10443.33	5437.0	5882.24	5477.67
MW00159814	β-Alanine	C3H7NO2	196.1299	89.04799999999999	0.6464	3.6289999999999996	1	107-95-9	HMDB0000056	C00099	--	239	Organic acids and derivatives	Carboxylic acids and derivatives	632.46	433.84	142.43	773.5	797.65	203.63	880.26	926.38	1652.95
MW00111618	(S)-O-Desmethyl Naproxen	C6H12O6	217.0032	180.0634	0.5782	12.2265	2-Search-Local	100-42-5	--	C00095	--	439163	Organic oxygen compounds	Organooxygen compounds	4883962.67	4846278.21	4706189.36	4762300.74	4751390.82	4717614.45	3437985.25	3428196.14	3424349.43
MW00115453	Sucrose	C12H22O11	323.0979	342.1162	0.9912	0.8218	2-MetDNA	25702-74-3	HMDB0125600	C00089	--	5988	Organic oxygen compounds	Organooxygen compounds	10677.91	8384.66	10472.74	18137.16	9617.7	15661.82	11250.47	11828.07	7748.11
MW00148394	D-(+)-sucrose	C12H22O11	341.10900000000004	342.116	0.8341	0.8292	2-Search-Local	57-50-1	HMDB0000258	C00089	--	5988	Organic oxygen compounds	Organooxygen compounds	245054.71	301366.32	1162142.55	433698.22	423113.84	505390.2	473269.42	385303.04	419464.01
MW00113958	Acetaldehyde	C2H4O	89.0598	44.0262	0.8959999999999999	1.6136	2-MetDNA	75-07-0	HMDB0000990	C00084	--	177	Organic oxygen compounds	Organooxygen compounds	8907.6	6001.06	6697.28	2293.16	2778.83	1656.66	3853.81	3370.67	3585.38
MW00110379	Tyrosine	C9H11NO3	182.0804	181.0739	0.845	1.2231	2-MetDNA	55520-40-6	HMDB0000158	C00082	--	6057	Organic acids and derivatives	Carboxylic acids and derivatives	4741.51	14113.85	7084.65	4519.84	26489.04	4355.79	11003.76	6848.5	8158.42
MW00103687	Inosine triphosphate	C10H15N4O14P3	478.9849	507.9798	0.6832	0.6873	1	132-06-9	HMDB0000189	C00081	--	135398643	Nucleosides, nucleotides, and analogues	Purine nucleotides	6358.84	8308.92	8081.47	10433.78	10734.73	5768.19	16180.05	14647.21	27419.58
MW00103788	Uridine 5'-triphosphate	C9H15N2O15P3	530.9813	483.9685	0.8996	0.6895	1	63-39-8	HMDB0000285	C00075	--	6133	Nucleosides, nucleotides, and analogues	Pyrimidine nucleotides	4453.4	7423.39	5573.52	3202.93	2214.63	950.19	2587.53	4621.04	6004.98
MW00114594	Formaldehyde	CH2O	59.0141	30.0106	0.6339	0.6996	1	50-00-0	HMDB0001426	C00067	--	712	Organic oxygen compounds	Organooxygen compounds	128319.82	146989.76	152406.27	116674.34	137207.53	109042.03	134829.51	130547.62	172411.1
MW00103589	CMP; Cytidine-5'-monophosphate	C9H14N3O8P	304.0338	323.0519	0.6403	3.1992	1	63-37-6	HMDB0000095	C00055	--	6131	Nucleosides, nucleotides, and analogues	Pyrimidine nucleotides	6130.68	7193.78	6470.3	3123.56	8796.08	7814.33	10064.69	10637.96	8934.13
MW00105616	Alanine	C3H7NO2	88.0403	89.0477	0.5503	0.8013	1	115967-49-2	HMDB0000161	C00041	--	5950	Organic acids and derivatives	Carboxylic acids and derivatives	12460.29	11476.72	11122.36	10510.77	20774.86	10052.39	14809.43	10223.29	12892.8
MW00109118	Oxalacetic acid	C4H4O5	151.0048	132.0059	0.6499	4.9731	1	328427	HMDB0000223	C00036	123	970	Organic acids and derivatives	Keto acids and derivatives	42157.75	35194.66	41293.97	22019.79	13131.51	13868.86	25059.19	24091.8	26428.84
MW00103677	Guanosine-5'-diphosphate	C10H15N5O11P2	459.0446	443.0243	0.5855	5.912000000000001	1	146-91-8	HMDB0001201	C00035	--	135398619	Nucleosides, nucleotides, and analogues	Purine nucleotides	1054.17	458.58	635.03	1104.81	1050.69	405.29	3758.32	4434.18	3845.39
MW00105494	Acetic acid	C2H4O2	104.9925	60.0211	0.8935	12.1405	1	64-19-7	HMDB0000042	C00033	--	176	Organic acids and derivatives	Carboxylic acids and derivatives	705364.77	560415.8	562014.23	556211.98	532844.75	619201.36	189828.58	221036.65	297437.31
MW00104911	2-Oxoglutaric acid	C5H6O5	331.0063	146.0215	0.6479	12.1572	1	328-50-7	HMDB0000208	C00026	--	51	Organic acids and derivatives	Keto acids and derivatives	3496.46	2575.39	2429.4	3429.63	2880.85	2310.74	299.78	875.43	148.13
MW00109615	Pyruvic acid	C3H4O3	130.0501	88.016	0.7751	1.2231	2-MetDNA	127-17-3	HMDB0000243	C00022	--	1060	Organic acids and derivatives	Keto acids and derivatives	10204.4	19619.27	6921.0	5456.65	82780.94	7872.14	20083.8	11416.93	10890.23
MW00126490	Pyridoxal phosphate	C8H10NO6P	189.9572	247.0246	0.6204	1.6088	1	54-47-7	HMDB0001491	C00018	--	1051	Organoheterocyclic compounds	Pyridines and derivatives	222448.33	223173.35	223538.88	237176.0	182147.16	216848.75	290040.47	249644.34	284291.16
MW00010037	Uniblue A	C22H16N2O7S2	560.9593	484.0399	0.6329	12.2029	1	34293806	--	--	--	161811	Benzenoids	Anthracenes	12142.24	10663.36	10735.09	9809.6	10724.05	10193.18	4226.02	6028.99	4916.62
MW00002852	2-Chloro-1,3,8-trihydroxy-6-(2-hydroxypropyl)anthracene-9,10-dione	C17H13ClO6	305.0469	348.0401	0.8862	3.2171	1	2108830426	--	--	--	129008848	Benzenoids	Anthracenes	126423.24	117507.76	126275.85	104225.13	110904.12	118220.19	75778.16	75874.4	79529.81
MW00003231	2-Methyl-1H-anthra[1,2-d]imidazole-6,11-dione	C16H10N2O2	307.0459	262.0742	0.6239	4.7833	1	30634094	--	--	--	3908369	Benzenoids	Anthracenes	1593.36	1345.62	1389.4	1944.66	971.59	1428.97	1739.87	678.14	1202.51
MW00006716	Damnacanthal	C16H10O5	283.0655	282.0528	0.8809	3.1922	1	477849	--	--	--	2948	Benzenoids	Anthracenes	162284.72	157219.45	152684.3	153834.11	156782.57	153502.31	133617.7	135210.85	131880.39
MW00001618	1-Hydroxy-4-[(4-methoxyphenyl)amino]anthracene-9,10-dione	C21H15NO4	310.0866	345.1001	0.867	1.8961	1	23552763	--	--	--	90158	Benzenoids	Anthracenes	16621.82	14747.34	15356.81	14032.45	11053.63	11777.78	8193.65	7728.03	8110.0
MW00005728	5-Nitro-9,10-dioxo-9,10-dihydroanthracene-1-sulfonic acid	C14H7NO7S	367.9641	332.9943	0.9594	3.2198	1	82508	--	--	--	6714	Benzenoids	Anthracenes	24919.87	24940.0	23910.22	20943.17	25866.31	25061.0	27060.94	26846.34	26861.75
MW00009677	Remazol Brill Blue R	C22H18N2O11S3	601.006	582.0073	0.6408	12.2066	1	6522889	--	--	--	17410	Benzenoids	Anthracenes	4526.26	6866.98	6755.76	6787.68	7146.19	8099.21	3407.25	4307.83	4898.56
MW00005799	6-Amino-3-methyl-3H-naphtho[1,2,3-de]quinoline-2,7-dione	C17H12N2O2	277.0973	276.0899	0.6383	3.1922	1	14642729	--	--	--	236871	Benzenoids	Anthracenes	550.59	1202.54	1718.68	1136.73	185.29	1642.4	444.13	616.52	414.46
MW00001508	1-Amino-2-anthraquinonesulfonic acid	C14H9NO5S	345.0538	303.0201	0.8852	12.2153	1	83625	--	--	--	66522	Benzenoids	Anthracenes	92641.86	94554.94	96187.68	73915.25	77265.04	82791.79	40214.46	40679.75	40800.69
MW00001578	1-Fluoroanthra-9,10-quinone	C14H7FO2	245.042	226.043	0.644	0.9068	1	569062	--	--	--	68436	Benzenoids	Anthracenes	9284.56	21170.55	15028.04	6496.23	5993.87	7993.77	5369.48	874.08	5970.92
MW00115780	4-Bromo-1-(oxolan-3-yl)-1H-pyrazole	C7H9BrN2O	196.9706	215.9898	0.5526	12.5339	1	1040377078	--	--	--	59231683	Organohalogen compounds	Aryl halides	1465.61	1902.29	2149.47	995.24	2356.34	1301.82	35366.41	32410.48	35860.76
MW00115771	3-Chloro-1H-pyrazol-4-amine	C3H4ClN3	193.9246	117.0094	0.9771	0.7048	1	103286540	--	--	--	114020	Organohalogen compounds	Aryl halides	18501.4	11935.05	15846.74	12962.16	11012.47	17419.69	14502.85	15412.79	17203.17
MW00115720	(4-Chloro-1H-pyrazol-1-yl)acetonitrile	C5H4ClN3	177.958	141.0094	0.6496	12.2265	1	113336235	--	--	--	14028986	Organohalogen compounds	Aryl halides	23447.51	23807.79	23576.18	26288.96	16901.95	23736.22	19475.5	19542.9	19769.39
MW00115793	4-Iodo-3,5-dimethyl-1H-pyrazole	C5H7IN2	244.9546	221.9654	0.6443	0.6913	1	2033456	--	--	--	97115	Organohalogen compounds	Aryl halides	3156.97	4870.46	4026.8	6389.93	4917.13	3306.08	5267.81	6658.25	11659.89
MW00115794	4-Iodo-3-methyl-1H-pyrazol-5-amine	C4H6IN3	484.885	222.9606	0.6177	0.71	1	2055855826	--	--	--	12831627	Organohalogen compounds	Aryl halides	3283.59	1373.12	2545.4	453.59	647.41	882.91	1106.32	884.78	427.33
MW00115760	3-(4-Bromo-1H-pyrazol-1-yl)-2-methylpropanoic acid	C7H9BrN2O2	230.98	231.9847	0.5827	12.5589	1	925607950	--	--	--	16640639	Organohalogen compounds	Aryl halides	404831.73	393339.11	404707.81	392229.59	292734.85	282386.02	17731.17	21362.82	19128.26
MW00115750	2,5-Dibromo-1,3,4-thiadiazole	C2Br2N2S	260.8117	241.8149	0.5025	12.6503	1	55981298	--	--	--	3092530	Organohalogen compounds	Aryl halides	4975.57	5966.06	6230.85	4438.15	3104.2	5071.07	818.32	459.06	386.61
MW00115757	2-Chloro-5-phenyl-1,3,4-thiadiazole	C8H5ClN2S	160.9724	195.9862	0.6419	12.2236	1	13373110	--	--	--	253145	Organohalogen compounds	Aryl halides	59938.89	45740.85	50372.75	39425.98	52639.6	50678.45	42023.4	40481.99	49005.98
MW00115761	3-(4-Bromo-3,5-dimethyl-1H-pyrazol-1-yl)propan-1-ol	C8H13BrN2O	482.0762	232.0211	0.6496	5.9174	1	925607983	--	--	--	16640643	Organohalogen compounds	Aryl halides	708.67	572.07	1129.26	461.13	263.18	325.2	1046.55	1593.04	1294.42
MW00115795	5,7-Dibromo-2,1-benzisothiazol-3-amine	C7H4Br2N2S	270.83099999999996	305.8462	0.5556	12.72	1	14346179	--	--	--	9497103	Organohalogen compounds	Aryl halides	808.83	676.12	1702.67	1382.9	1810.06	915.24	2450.03	1996.66	1280.58
MW00117072	1-Ethyl-3-methylimidazolium cation	C6H11N2	156.0635	111.0922	0.6475	1.2106	1	65039034	--	--	--	174076	Organoheterocyclic compounds	Azoles	1060.27	3519.65	2547.94	1748.56	784.37	2337.75	386.82	741.55	546.78
MW00117876	2-(Trimethyl-1H-pyrazol-4-yl)ethan-1-ol	C8H14N2O	155.1074	154.1106	0.7809	3.8319	1	1007462487	--	--	--	23005918	Organoheterocyclic compounds	Azoles	107408.91	82465.47	107344.2	182970.8	35876.41	191276.42	38530.28	33550.59	31354.05
MW00119107	3-(2-Cyclohexylethyl)-4-ethyl-1H-1,2,4-triazole-5-thione	C12H21N3S	262.1346	239.1456	0.6256	2.4867	1	590353074	--	--	--	4987426	Organoheterocyclic compounds	Azoles	1098.77	1202.23	2521.6	4695.73	1662.14	2691.93	5509.59	4483.63	6541.71
MW00117698	2-(4-Bromophenyl)-1H-imidazo[4,5-c]pyridine	C12H8BrN3	291.9887	272.9902	0.6228	1.3130000000000002	1	113270738	--	--	--	13227302	Organoheterocyclic compounds	Azoles	111505.1	89967.67	94645.83	76163.16	168902.6	119272.04	109620.04	77646.23	89757.52
MW00115969	(2-Chloro-1,3-thiazol-5-yl)methanamine	C4H5ClN2S	318.9625	147.9862	0.586	12.2153	1	120740081	--	--	--	10154129	Organoheterocyclic compounds	Azoles	11806.11	14649.64	12486.97	15134.52	12195.6	11654.52	5887.52	6973.32	8307.3
MW00120354	4-Amino-5-tert-butyl-4H-1,2,4-triazole-3-thiol	C6H12N4S	207.0408	172.0783	0.6768	8.9779	1	73396584	--	--	--	2393252	Organoheterocyclic compounds	Azoles	1229.0	1086.89	1049.71	3546.59	855.59	1713.33	2019.15	483.22	1132.27
MW00122595	7H-1,2,4-Triazolo[3,4-b][1,3,4]thiadiazine, 3-(2,5-dimethoxyphenyl)-6-(3,4-dimethoxyphenyl)-	C20H20N4O4S	411.1132	412.1205	0.6486	0.9102	1	1013750770	--	--	--	17757146	Organoheterocyclic compounds	Azoles	1247.97	1496.42	231.72	1425.42	733.06	1637.7	1373.97	211.14	990.35
MW00118370	2-Amino-4-methyl-1,3-thiazole-5-sulfonamide	C4H7N3O2S2	229.9478	192.998	0.5539999999999999	1.1868	1	187230382	--	--	--	18693244	Organoheterocyclic compounds	Azoles	13366.52	10551.65	7857.0	5330.44	6333.19	5301.72	3784.89	3439.35	1672.99
MW00122863	Acetamide, N-[4-[5-(1,3-benzodioxol-5-yl)-3-methoxy-1H-1,2,4-triazol-1-yl]phenyl]-2-(phenylthio)-	C24H20N4O4S	425.1067	460.1205	0.6415	3.188	1	853625602	--	--	--	1029232	Organoheterocyclic compounds	Azoles	13452.2	11171.4	12376.27	12247.23	12192.16	10838.98	13859.1	12531.88	11288.73
MW00116100	(5-Methyl-2-o-cumenylpyrimidin-4-yl)-[4-(triazol-1-yl)benzyl]amine	C23H24N6	421.1545	384.2062	0.8748	7.6401	1	1572414835	--	--	--	60167849	Organoheterocyclic compounds	Azoles	1359.16	1106.73	1610.71	837.15	1166.9	2006.89	12742.76	15034.83	11922.01
MW00125861	N-Cyclohexyl-N'-[2-(1H-imidazol-4-yl)ethyl]urea	C12H20N4O	259.1516	236.1637	0.6537	3.5328	1	501003903	--	--	--	4122412	Organoheterocyclic compounds	Azoles	137370.11	97160.61	65641.8	30330.0	29381.29	81214.59	33256.11	72241.35	301786.48
MW00120352	4-Amino-5-propyl-4H-1,2,4-triazol-3-yl hydrosulfide	C5H10N4S	272.9371	158.0626	0.6091	13.8687	1	30342871	--	--	--	719732	Organoheterocyclic compounds	Azoles	138996.03	189097.5	128322.42	91548.68	81754.0	83923.59	9625.07	12634.58	18250.09
MW00124008	Ethaboxam	C14H16N4OS2	639.1445	320.0766	0.5868	3.195	1	162650773	--	--	--	11174640	Organoheterocyclic compounds	Azoles	1408.63	1609.84	1610.24	2178.26	901.22	1838.84	1310.74	1454.89	334.02
MW00120384	4-Bromo-1-(4-morpholinosulfonylphenyl)pyrazole	C13H14BrN3O3S	389.9929	370.9939	0.6459	1.9779	1	1187385892	--	--	--	46738945	Organoheterocyclic compounds	Azoles	141.27	494.87	124.36	1243.29	1438.07	453.65	1258.27	1088.83	876.53
MW00121471	5-Chloro-1-(4-fluorophenyl)-3-methyl-1H-pyrazole-4-carboxylic acid	C11H8ClFN2O2	507.0438	254.0258	0.6178	12.1767	1	926190525	--	--	--	2474321	Organoheterocyclic compounds	Azoles	1436.53	1701.91	1226.24	1158.43	1019.04	1873.15	693.52	1358.39	581.65
MW00124264	Fipronil sulfide	C12H4Cl2F6N4S	435.966	419.9438	0.7156	0.6983	1	120067836	--	--	--	9953940	Organoheterocyclic compounds	Azoles	14605.03	15925.11	14015.49	22869.77	21282.29	14988.8	26305.94	24747.38	47414.14
MW00120337	4-Amino-5-(4-bromophenyl)-4H-1,2,4-triazole-3-thiol	C8H7BrN4S	306.9066	269.9575	0.6079	12.5672	1	85106587	--	--	--	3118950	Organoheterocyclic compounds	Azoles	14942.66	14765.72	13062.02	16063.45	8849.92	13606.22	299.69	1087.54	476.7
MW00119278	3-(Trifluoromethyl)pyrazole	C4H3F3N2	250.8984	136.0248	0.5407	12.2236	1	20154034	--	--	--	1807034	Organoheterocyclic compounds	Azoles	14976.18	19024.61	16696.73	16938.76	15402.89	16802.16	8419.62	9920.12	8754.7
MW00120070	4-(4-Iodophenyl)-1,3-thiazol-2-ylamine	C9H7IN2S	320.9376	301.9375	0.5601	1.2605	1	31699146	--	--	--	828165	Organoheterocyclic compounds	Azoles	1592.51	3065.09	2506.99	3097.51	3325.39	3080.88	1388.44	845.22	1929.01
MW00120901	5-(2-Ethoxyethyl)-1,3,4-thiadiazol-2-ylamine	C6H11N3OS	254.0269	173.0623	0.6534	1.2541	1	299936837	--	--	--	1990794	Organoheterocyclic compounds	Azoles	1593.0	907.01	2865.68	170.24	1892.32	1227.97	1866.3	1675.31	1457.83
MW00119414	3-[(2-Methyl-4-nitro-1H-imidazol-5-yl)sulfanyl]-1,2-propanediol	C7H11N3O4S	280.0598	233.047	0.6496	1.3477	1	115906348	--	--	--	3100200	Organoheterocyclic compounds	Azoles	1638.74	1029.22	2880.23	308.0	121.37	1055.81	763.63	422.89	1283.4
MW00119157	3-(4-Bromophenyl)-1H-pyrazole-4-carboxylic acid	C10H7BrN2O2	266.975	265.9691	0.6863	12.3067	1	618383496	--	--	--	776539	Organoheterocyclic compounds	Azoles	16596.29	31081.42	33730.02	18183.44	12627.15	15618.26	10303.44	10027.61	13640.9
MW00116733	1,2-Dimethyl-4-nitro-1H-imidazol-5-amine	C5H8N4O2	179.0542	156.0647	0.8841	3.1922	1	21677576	--	--	--	30750	Organoheterocyclic compounds	Azoles	167879.59	163820.91	162721.61	157133.76	156882.34	151716.79	158405.55	155878.62	153231.07
MW00117557	2-(2,5-Dichlorophenyl)-1,3-benzoxazol-5-amine	C13H8Cl2N2O	342.0172	278.0014	0.6476	6.7648	1	293737845	--	--	--	721079	Organoheterocyclic compounds	Azoles	1760.81	3236.43	2128.6	3214.38	2368.82	2054.09	3603.56	1384.42	3075.7
MW00125862	N-Cyclohexyl-N'-[3-(1H-imidazol-1-yl)propyl]thiourea	C13H22N4S	282.177	266.1565	0.5607	9.6841	1	167897349	--	--	--	2918257	Organoheterocyclic compounds	Azoles	1762.52	1762.51	2607.16	1801.41	714.46	1368.82	1602.93	1579.5	3011.03
MW00117566	2-(2-Bromo-5-fluorophenyl)-1,3-benzoxazol-5-ylamine	C13H8BrFN2O	321.9998	305.9804	0.6406	12.1507	1	1016507279	--	--	--	24691226	Organoheterocyclic compounds	Azoles	1842.63	1631.05	981.21	749.0	1446.65	1585.63	904.75	1649.14	463.8
MW00117594	2-(2H-Tetraazol-5-yl)aniline	C7H7N5	484.2391	161.0701	0.85	0.903	1	18216381	--	--	--	278090	Organoheterocyclic compounds	Azoles	1859.52	2247.79	2441.12	6072.49	7085.78	8048.28	311.89	832.27	891.89
MW00116560	1-(4-Chlorophenyl)-5-(trifluoromethyl)-1H-pyrazole-4-carboxylic acid	C11H6ClF3N2O2	306.0264	290.007	0.6396	0.6909	1	98534806	--	--	--	688687	Organoheterocyclic compounds	Azoles	1884.93	2837.81	2239.34	2988.19	4909.36	568.88	3239.67	3517.33	6110.56
MW00120585	4-Ethyl-5-(2-thienyl)-4H-1,2,4-triazol-3-yl hydrosulfide	C8H9N3S2	421.0399	211.0238	0.6196	7.6942	1	337473173	--	--	--	736525	Organoheterocyclic compounds	Azoles	1906.31	1429.58	1328.11	1973.7	1075.62	1439.18	6938.54	6684.24	14832.94
MW00116906	1-[1-(4-Fluorophenyl)-1H-pyrazol-4-yl]ethanamine	C11H12FN3	245.106	205.1015	0.6632	13.042	1	1049988739	--	--	--	16640665	Organoheterocyclic compounds	Azoles	19383.9	25314.4	15520.18	15346.49	17747.09	41967.51	10027.66	8515.8	9154.29
MW00121712	5-Isopropyl-4-propyl-4H-1,2,4-triazol-3-yl hydrosulfide	C8H15N3S	230.07	185.0987	0.6473	1.2812	1	603981948	--	--	--	855142	Organoheterocyclic compounds	Azoles	19909.63	18550.7	16871.59	18628.49	20654.12	17638.2	13475.31	10709.55	7897.74
MW00116429	1-(2-Aminophenyl)-1H-pyrazole	C9H9N3	198.0438	159.0796	0.7112	13.3494	1	54705918	--	--	--	2779710	Organoheterocyclic compounds	Azoles	20855.88	18460.68	23619.77	26649.53	17195.75	18920.58	20380.76	7694.98	10772.26
MW00124089	Ethyl 2-amino-5-iodothiazole-4-carboxylate	C6H7IN2O2S	613.8857	297.9273	0.5196	12.2153	1	860646124	--	--	--	45117588	Organoheterocyclic compounds	Azoles	2101.37	3113.64	2950.72	911.53	1087.23	2158.45	518.07	344.98	954.18
MW00119257	3-(Difluoromethyl)[1,2,4]triazolo[3,4-b][1,3,4]thiadiazol-6-amine	C4H3F2N5S	381.009	191.0077	0.8363	0.6994	1	893746117	--	--	--	23006523	Organoheterocyclic compounds	Azoles	21230.31	21382.53	20575.86	21073.64	24890.09	18888.74	15931.65	15585.88	23062.18
MW00120230	4,6-Dimethyl-2-[(1-phenyl-1H-tetrazol-5-yl)sulfanyl]pyridine-3-carbonitrile	C15H12N6S	347.04699999999997	308.0844	0.602	1.9127	1	633283724	--	--	--	714295	Organoheterocyclic compounds	Azoles	2126.06	867.67	3064.15	971.72	655.05	1191.98	504.55	332.7	321.97
MW00119103	3-(2-Bromophenyl)-5-(2-fluorophenyl)-1,2,4-oxadiazole	C14H8BrFN2O	356.9408	317.9804	0.7883	12.2278	1	1000339252	--	--	--	26985682	Organoheterocyclic compounds	Azoles	220974.21	218318.55	231555.8	218462.18	202861.91	213799.86	110328.89	123366.37	131094.24
MW00125992	N-Methyl 4-(4-bromopyrazol-1-yl)benzenesulfonamide	C10H10BrN3O2S	351.918	314.9677	0.5252	13.5891	1	1187385994	--	--	--	46739706	Organoheterocyclic compounds	Azoles	22479.85	21322.07	18382.96	21087.01	19651.8	20872.26	31428.51	23879.26	21172.4
MW00117471	2-(1,3-Diphenyl-1H-pyrazol-4-yl)-3-(2-hydroxyethyl)-1,3-thiazolidin-4-one	C20H19N3O2S	381.1385	365.1198	0.7376	7.7731	1	256954322	--	--	--	2802850	Organoheterocyclic compounds	Azoles	2312.67	882.01	2677.09	1861.75	2151.72	2345.4	2275.24	2043.76	5877.06
MW00116407	1-(2,2-Difluoroethyl)-1H-pyrazol-4-ylamine	C5H7F2N3	166.0589	147.0608	0.5914	3.582	1	1006333089	--	--	--	19576663	Organoheterocyclic compounds	Azoles	23319.85	24294.13	26792.43	32623.74	31443.48	19701.9	22373.44	21498.57	22143.09
MW00117769	2-(4-Pyridinyl)-1,3-thiazole-4-carboxylic acid	C9H6N2O2S	411.0218	206.015	0.58	1.27	1	21278864	--	--	--	716091	Organoheterocyclic compounds	Azoles	2440.67	3364.09	2587.61	3070.19	2823.97	2899.29	3248.65	2865.53	3273.8
MW00120558	4-Cyclohexyl-1,3-thiazol-2-ylamine	C9H14N2S	227.05900000000003	182.0878	0.6444	4.4468	1	7496551	--	--	--	346930	Organoheterocyclic compounds	Azoles	2449.85	3769.56	3878.79	7278.58	6478.71	5248.75	8191.15	6031.19	11119.64
MW00119103	3-(2-Bromophenyl)-5-(2-fluorophenyl)-1,2,4-oxadiazole	C14H8BrFN2O	634.9544	317.9804	0.6043	12.2265	1	1000339252	--	--	--	26985682	Organoheterocyclic compounds	Azoles	24681.5	27125.52	25727.73	26677.31	26960.61	25202.38	15832.37	16766.18	17129.3
MW00118537	2-Chloro-4-(chloromethyl)-1,3-thiazole	C4H3Cl2NS	203.886	166.9363	0.5674	12.6441	1	5198765	--	--	--	10920899	Organoheterocyclic compounds	Azoles	25198.64	22605.07	19074.51	31614.06	28793.18	3077.84	34984.97	35713.5	13534.0
MW00118431	2-Aminothiazole-5-carbonitrile	C4H3N3S	163.9676	125.0048	0.6243	12.2319	1	51640529	--	--	--	10057507	Organoheterocyclic compounds	Azoles	26162.35	26430.28	26584.09	25643.56	29675.36	21362.4	17419.38	18410.18	20117.82
MW00116546	1-(4-Bromophenyl)-5-methyl-1H-pyrazole-4-carboxylic acid	C11H9BrN2O2	262.9814	279.9847	0.6478	1.074	1	187998443	--	--	--	2769586	Organoheterocyclic compounds	Azoles	26353.19	6517.07	25728.08	127066.44	116297.76	162947.68	42411.41	62380.79	70735.08
MW00120053	4-(4-Chlorophenyl)-2-phenyl-1,3-thiazole	C15H10ClNS	541.0376	271.0222	0.6287	3.2034	1	122395248	--	--	--	677859	Organoheterocyclic compounds	Azoles	2639.65	1628.32	1640.98	2668.76	2697.06	2584.89	2425.48	1187.69	1716.3
MW00116819	1,3-Thiazole-4-carboxylic acid	C4H3NO2S	209.9491	128.9884	0.7867	1.1945	1	3973088	--	--	--	304271	Organoheterocyclic compounds	Azoles	266122.27	270959.27	268533.65	135386.17	127969.4	125419.85	231478.37	246058.75	236927.45
MW00118726	2-Hydroxy-1H-imidazole-4-carboxylic acid	C4H4N2O3	127.0131	128.0222	0.5218	2.5036	1	39828472	--	--	--	1399872	Organoheterocyclic compounds	Azoles	2727.81	2388.55	2203.91	794.83	2384.17	1909.45	3420.76	3763.52	810.5
MW00121027	5-(Ethylsulfonyl)-1-phenyl-1H-tetraazole	C9H10N4O2S	302.0684	238.0524	0.6414	3.1921	1	3206460	--	--	--	753662	Organoheterocyclic compounds	Azoles	2770.47	2402.91	1896.47	3382.94	1023.79	2455.77	4098.34	2573.64	1963.59
MW00125648	N,N-Diethyl-3-(4-methyl-5-sulfanyl-4H-1,2,4-triazol-3-yl)benzenesulfonamide	C13H18N4O2S2	393.0406	326.0871	0.6342	0.8352	1	571153145	--	--	--	2369686	Organoheterocyclic compounds	Azoles	299.85	116.82	1677.56	325.76	212.41	319.97	267.05	363.1	144.96
MW00119678	3-Cyclopropyl-1-methyl-1H-pyrazol-5-amine	C7H11N3	182.0664	137.0953	0.6311	13.8936	1	118430743	--	--	--	2735311	Organoheterocyclic compounds	Azoles	30551.31	33192.72	16205.15	20210.61	16423.65	15928.59	14430.48	10010.0	12375.19
MW00120504	4-Chloro-5-methyl-1H-pyrazole-3-carboxylic acid	C5H5ClN2O2	124.99	160.004	0.6438	0.8288	1	29400848	--	--	--	17688981	Organoheterocyclic compounds	Azoles	3163.52	4276.24	1734.92	2603.04	1381.77	2678.32	1515.38	1648.28	1617.72
MW00125657	N,N-Dimethyl 4-iodo-1H-imidazole-1-sulfonamide	C5H8IN3O2S	364.9537	300.9382	0.6257	0.6913	1	135773250	--	--	--	2773390	Organoheterocyclic compounds	Azoles	3164.45	4241.23	3448.84	1669.44	2546.85	2504.95	2602.99	1285.81	2217.24
MW00125842	N-Cyclohexyl 4-(4-bromopyrazol-1-yl)benzenesulfonamide	C15H18BrN3O2S	449.98199999999997	383.0303	0.5456	12.1406	1	1187385905	--	--	--	46739307	Organoheterocyclic compounds	Azoles	3621.47	3223.63	3107.13	3769.27	2849.67	3118.98	1115.92	574.57	1242.78
MW00121850	5-sec-Butyl-1,3,4-thiadiazol-2-amine	C6H11N3S	122.0542	157.0674	0.5899	3.8302	1	62492200	--	--	--	3455942	Organoheterocyclic compounds	Azoles	41502.14	40592.73	44503.62	40167.89	43716.13	27758.37	24027.37	29617.99	30804.42
MW00119078	3-(1-Isobutyl-1H-tetraazol-5-yl)aniline	C11H15N5	262.1041	217.1327	0.6462	4.4717	1	858483644	--	--	--	3031870	Organoheterocyclic compounds	Azoles	4185.75	3557.29	3456.77	3293.42	2700.83	2486.22	3653.66	2570.4	3712.01
MW00120271	4-[3-(Trifluoromethyl)-1H-pyrazol-1-yl]benzaldehyde	C11H7F3N2O	263.0451	240.051	0.6938	0.8937	1	1172278179	--	--	--	39870308	Organoheterocyclic compounds	Azoles	4235.26	1334.56	859.08	2052.82	6157.29	4606.71	1576.27	2694.83	790.65
MW00121700	5-Iodo-4-(trifluoromethyl)-1,3-thiazol-2-ylamine	C4H2F3IN2S	588.8099	293.8936	0.9728	12.2361	1	682342650	--	--	--	22717671	Organoheterocyclic compounds	Azoles	4243.79	1015.17	4308.12	1867.49	2600.19	4391.8	426.54	130.03	806.04
MW00117551	2-(2,4-Dichlorophenyl)-1,3-thiazole-4-carboxylic acid	C10H5Cl2NO2S	584.8493	272.9418	0.5259	12.2153	1	1094355539	--	--	--	43140175	Organoheterocyclic compounds	Azoles	4356.03	2524.7	4146.18	3740.49	2651.3	4514.74	2208.13	2165.26	2145.61
MW00118274	2-[3-(Trifluoromethyl)-1H-pyrazol-4-yl]ethanol	C6H7F3N2O	201.0255	180.051	0.6314	13.6389	1	185853854	--	--	--	10678923	Organoheterocyclic compounds	Azoles	45760.02	40704.32	44353.89	39733.04	40698.55	73204.53	31802.92	28214.83	36831.95
MW00120423	4-Bromo-5-methyl-1H-pyrazole-3-carboxylic acid	C5H5BrN2O2	222.9523	203.9534	0.6498	1.1832	1	82231525	--	--	--	310623	Organoheterocyclic compounds	Azoles	46687.75	67100.12	55684.06	40126.86	40489.13	24807.25	28678.8	29069.14	22458.24
MW00123612	Cyclopentanone, 2-[4-(4-chlorophenyl)-2-thiazolyl]hydrazone	C14H14ClN3S	367.9789	291.0597	0.6409999999999999	12.1405	1	357649935	--	--	--	25193530	Organoheterocyclic compounds	Azoles	4752.53	4681.7	3542.19	3251.24	3606.97	3697.51	219.0	1506.07	1817.13
MW00118030	2,4-Dichloro-5-thiazolecarboxaldehyde	C4HCl2NOS	201.8898	180.9156	0.6106	12.6503	1	92972480	--	--	--	1488672	Organoheterocyclic compounds	Azoles	48779.14	45167.54	41848.21	43128.58	41651.33	33789.65	53912.12	53281.68	48619.22
MW00116434	1-(2-Bromophenyl)-3,5-dimethylpyrazole	C11H11BrN2	268.0444	250.0106	0.6413	1.9044	1	1155573504	--	--	--	43542778	Organoheterocyclic compounds	Azoles	5069.11	7007.68	9514.58	4864.78	5635.91	3800.28	4773.86	5770.41	1824.69
MW00120283	4-[5-(3,4-Difluorophenyl)-1H-imidazol-2-yl]piperidine	C14H15F2N3	286.1125	263.1234	0.6342	0.8907	1	1082950397	--	--	--	43650731	Organoheterocyclic compounds	Azoles	5118.12	7087.67	5782.25	5400.98	5957.17	8334.16	3392.87	4071.51	3362.98
MW00117131	1H-Imidazole, 2-[(1-methylpropyl)dithio]-	C7H12N2S2	224.9929	188.0442	0.6398	12.2265	1	141400580	--	--	--	219104	Organoheterocyclic compounds	Azoles	5289.94	6244.49	10673.77	8237.22	7609.35	6385.81	4763.71	7850.65	3455.39
MW00118451	2-Bromo-4,5-diphenyl-1H-imidazole	C15H11BrN2	314.0255	298.0106	0.5033	3.2034	1	69045245	--	--	--	911229	Organoheterocyclic compounds	Azoles	53143.48	53671.91	54371.69	56951.37	58043.92	55566.95	56551.2	51854.62	51669.3
MW00118271	2-[3-(3,5-Dimethyl-1H-pyrazol-1-yl)-4-nitrophenyl]-1,2,3,4-tetrahydroisoquinoline	C20H20N4O2	695.3119	348.1586	0.5647	11.109000000000002	1	430448398	--	--	--	2905908	Organoheterocyclic compounds	Azoles	538.29	890.58	413.22	1562.67	153.89	927.91	228.76	118.97	172.35
MW00118311	2-{[5-(4-Bromophenyl)-4-methyl-4H-1,2,4-triazol-3-yl]sulfanyl}acetohydrazide	C11H12BrN5OS	375.9651	340.9946	0.6116	3.5772	1	832739647	--	--	--	7021003	Organoheterocyclic compounds	Azoles	5655.75	8572.43	9138.65	7999.37	6397.68	4725.99	6051.9	2998.44	4954.7
MW00119369	3,5-Dimethyl- 4-(2-chloroethyl)-1H-pyrazole	C7H11ClN2	123.0473	158.0611	0.6402	0.9226	1	79379058	--	--	--	911572	Organoheterocyclic compounds	Azoles	57370.63	49955.3	58312.72	24920.6	15360.3	19620.35	26343.48	5845.82	18365.32
MW00118950	2-Phenyl-1,3-thiazole-4-carboxylic acid	C10H7NO2S	271.9727	205.0197	0.6227	0.6986	1	7113102	--	--	--	138928	Organoheterocyclic compounds	Azoles	5766.42	5624.14	4681.03	10876.23	9613.66	7689.83	8956.07	9451.83	18014.95
MW00124124	Ethyl 4-(chloromethyl)-5-methyl-3-isoxazolecarboxylate	C8H10ClNO3	445.0328	203.0349	0.6293	1.9044	1	886498324	--	--	--	7174213	Organoheterocyclic compounds	Azoles	615.0	3437.91	3506.44	1664.27	1599.39	1901.39	2430.15	359.54	983.67
MW00116373	{3-[3-(3-Fluorophenyl)-1H-pyrazol-5-yl]propyl}(methyl)amine	C13H16FN3	256.1222	233.1328	0.6422	6.7495	1	1232136365	--	--	--	45791814	Organoheterocyclic compounds	Azoles	6389.64	4529.26	5356.69	3176.11	2001.09	3186.66	6376.38	4040.88	3434.48
MW00120310	4-Allyl-5-methyl-4H-1,2,4-triazol-3-yl hydrosulfide	C6H9N3S	200.023	155.0517	0.6498	13.9435	1	6232844	--	--	--	2412471	Organoheterocyclic compounds	Azoles	66301.63	397979.9	163590.53	87944.3	324636.56	86101.27	71754.84	68596.32	70009.61
MW00121013	5-(chloromethyl)-1H-tetraazole	C2H3ClN4	137.0035	118.0046	0.6488	0.7068	1	55408112	--	--	--	12205080	Organoheterocyclic compounds	Azoles	6710.15	5580.28	7194.38	4296.4	5990.11	4553.12	2012.93	1147.94	1935.04
MW00116515	1-(3-Chlorophenyl)-3-phenyl-1H-pyrazol-5-ylamine	C15H12ClN3	288.0706	269.072	0.6307	9.0277	1	618098263	--	--	--	2973276	Organoheterocyclic compounds	Azoles	712.58	1661.23	1050.39	4227.12	3109.7	2138.65	3908.92	1066.63	2281.03
MW00117870	2-(Trifluoromethyl)-1,3-thiazole-4-carboxylic acid	C5H2F3NO2S	243.989	196.9758	0.6247	12.1987	1	915030089	--	--	--	28875557	Organoheterocyclic compounds	Azoles	7335.47	7089.17	8385.81	6236.37	7716.56	6456.55	1975.54	3647.87	4332.41
MW00122351	6-Iodo-2-phenylimidazo[1,2-a]pyridine	C13H9IN2	640.9679	319.981	0.5777	12.1987	1	61982636	--	--	--	904066	Organoheterocyclic compounds	Azoles	7379.74	7439.44	7681.04	6880.38	7986.55	7835.72	4245.69	3981.44	4374.12
MW00116133	(6-Thien-2-ylimidazo[2,1-b][1,3]thiazol-3-yl)acetic acid	C11H8N2O2S2	280.0218	264.0027	0.6355	1.9072	1	878259871	--	--	--	16227107	Organoheterocyclic compounds	Azoles	7870.78	7212.96	7364.43	6215.8	6311.39	4289.72	3407.33	6923.85	5839.37
MW00120919	5-(2-Methylbutan-2-yl)-4,5,6,7-tetrahydro-2H-indazole-3-carbohydrazide	C13H22N4O	273.1673	250.1794	0.9218	4.0889999999999995	1	906762194	--	--	--	2874138	Organoheterocyclic compounds	Azoles	79923.68	65157.92	71565.9	34272.56	31376.75	48375.33	57069.01	74013.0	180160.12
MW00120288	4-[5-(Benzylsulfanyl)-4-methyl-4H-1,2,4-triazol-3-yl]aniline	C16H16N4S	591.2123	296.1096	0.6265	3.195	1	360559326	--	--	--	839696	Organoheterocyclic compounds	Azoles	8121.66	7267.14	8645.64	7543.92	8895.11	7455.75	9090.09	8728.72	8034.03
MW00117644	2-(3-Bromophenyl)-1,3-benzoxazole	C13H8BrNO	349.8965	272.9789	0.5338	12.1405	1	99586319	--	--	--	870520	Organoheterocyclic compounds	Azoles	824.39	1761.55	1493.58	1274.85	1553.32	1931.91	0	0	0
MW00127081	Urea, N-[(4-methoxyphenyl)methyl]-N'-(5-nitro-2-thiazolyl)-	C12H12N4O4S	355.0703	308.0579	0.6196	10.7779	1	487021523	--	--	--	448014	Organoheterocyclic compounds	Azoles	8477.09	8993.62	6590.16	284.86	2037.05	1964.59	529.47	163.4	195.8
MW00117696	2-(4-Bromophenyl)-1,3-benzoxazol-5-amine	C13H9BrN2O	352.0054	287.9898	0.635	12.1405	1	54995561	--	--	--	721071	Organoheterocyclic compounds	Azoles	8547.7	8939.64	9263.15	8331.71	8501.28	8893.48	2334.15	2487.74	2853.33
MW00117253	1H-Pyrrole-2-carboxamide, N-[1-(3-chloro-4-fluorophenyl)-2-hydroxyethyl]-4-[4-(3-chlorophenyl)-1H-pyrazol-3-yl]-	C22H17Cl2FN4O2	477.0707	458.0713	0.6167	3.1868	1	933786584	--	--	--	135523966	Organoheterocyclic compounds	Azoles	863.48	361.59	701.53	1338.07	1218.85	949.04	440.2	1560.73	2120.18
MW00118810	2-Methoxy-4-(trifluoromethyl)thiazole-5-carboxylic Acid	C6H4F3NO3S	191.9722	226.9864	0.6278	13.8396	1	1226776937	--	--	--	19885542	Organoheterocyclic compounds	Azoles	86643.59	77163.43	82343.76	66619.19	61104.15	67443.4	77505.85	80964.92	80646.42
MW00119028	2-Thiazolecarboxaldehyde, 4-(trifluoromethyl)-	C5H2F3NOS	145.9661	180.9809	0.5829	1.2742	1	354587750	--	--	--	23560689	Organoheterocyclic compounds	Azoles	90652.22	83843.35	74237.01	116873.99	106675.33	109474.08	127659.14	135026.64	126501.63
MW00117232	1H-Pyrazol-3-ylboronic acid	C3H5BN2O2	151.0076	112.0444	0.6479	4.9577	1	376584633	--	--	--	11251979	Organoheterocyclic compounds	Azoles	922.11	698.22	651.61	686.59	482.14	232.38	688.58	1260.5	1073.75
MW00118267	2-[3-(1,1,2,2-Tetrafluoroethyl)-1H-pyrazol-5-yl]phenol	C11H8F4N2O	299.0206	260.0573	0.6394	2.495	1	378754973	--	--	--	762936	Organoheterocyclic compounds	Azoles	9667.37	8928.81	8496.31	8245.32	6216.12	8546.85	6166.48	6635.99	6463.49
MW00116482	1-(2-Nitrobenzylidenamino)-2,4-imidazolidinedione	C10H8N4O4	287.0138	248.0546	0.7165	1.3643	1	1228184631	--	--	--	53393676	Organoheterocyclic compounds	Azolidines	11287.16	9129.38	10536.33	5540.36	3281.66	5952.88	4289.18	5855.88	5834.54
MW00115904	(±)-Furilazole	C11H13Cl2NO3	553.0492	277.0272	0.5445	3.2033	1	121776-33-8	HMDB0037131	--	--	86187	Organoheterocyclic compounds	Azolidines	3071.49	3457.74	4871.0	4290.9	2210.36	3706.4	5068.64	4133.76	4239.67
MW00116068	(4R)-4-Phenyl-1,3-thiazolidine-2-thione	C9H9NS2	408.0693	195.0176	0.6411	1.8961	1	110199183	--	--	--	11521249	Organoheterocyclic compounds	Azolidines	4007.97	3204.46	4604.04	2005.88	2730.86	3077.87	1119.06	957.77	1255.9
MW00116781	1,3-Diazaspiro[4.6]undecane-2,4-dione	C9H14N2O2	147.0916	182.1055	0.6464	11.8488	1	707164	--	--	--	229298	Organoheterocyclic compounds	Azolidines	410664.28	194278.3	380956.98	318289.86	287992.54	146263.53	166925.83	177893.26	178562.61
MW00120921	5-(2-Oxo-2-phenylethylidene)-2,4-imidazolidinedione	C11H8N2O3	232.07299999999998	216.0535	0.6314	3.6188	1	67917899	--	--	--	697220	Organoheterocyclic compounds	Azolidines	8108.49	10132.37	9935.26	8686.17	6205.01	9471.15	8837.5	9742.5	8737.33
MW00127058	Tryptophan phenylthiohydantoin	C18H15N3OS	339.1274	321.0936	0.6458	3.2251	1	5789242	--	--	--	2872164	Organoheterocyclic compounds	Azolidines	834.89	519.42	722.61	134.0	396.51	917.31	633.04	469.17	154.07
MW00003682	3,5-Dibromo-2-fluorobenzaldehyde	C7H3Br2FO	840.5279	279.8535	0.5563	12.1073	1	477535403	--	--	--	2773968	Benzenoids	Benzene and substituted derivatives	0	0	0	0	0	0	8998.55	8725.38	8835.6
MW00009987	Transfluthrin	C15H12Cl2F4O2	389.0143	370.015	0.6245	1.7	1	118712893	--	--	--	86352	Benzenoids	Benzene and substituted derivatives	0	0	0	0	0	0	77919.53	37108.1	41227.1
MW00005808	6-Bromo-(4-methoxybenzylamino)pyridine	C13H13BrN2O	336.9925	292.0211	0.6447	11.21	1	312263222	--	--	--	23435509	Benzenoids	Benzene and substituted derivatives	0	0	0	989.94	1129.1	876.11	0	0	0
MW00000784	(E)-2-Phenylethenesulfonic acid	C8H8O3S	183.0156	184.0194	0.7147	1.2329999999999999	1	139555127	--	--	--	1549265	Benzenoids	Benzene and substituted derivatives	0	0	0	163.57	500.16	238.08	15436.43	110.42	8559.36
MW00008349	N-(4-Chlorophenyl)-4-morpholinecarboxamide	C11H13ClN2O2	223.0282	240.0666	0.9174	6.776	1	52625271	--	--	--	759971	Benzenoids	Benzene and substituted derivatives	100142.36	84238.4	108984.29	83017.37	46020.42	56618.19	883416.63	658377.31	990555.33
MW00001415	1-[(2,2-Diphenylethenyl)sulfonyl]-4-methylbenzene	C21H18O2S	448.9788	334.1028	0.8292	0.6899	1	70312742	--	--	--	284376	Benzenoids	Benzene and substituted derivatives	10071.11	13341.96	10363.12	4764.27	4018.64	2988.7	5700.27	7637.33	9063.95
MW00005515	5-[(4-Nitrobenzoyl)amino]isophthalic acid	C15H10N2O7	406.9669	330.0488	0.5747	12.207	1	132640121	--	--	--	747442	Benzenoids	Benzene and substituted derivatives	10103.9	9186.71	9047.47	6362.43	8315.33	7285.81	4043.69	2718.91	2839.16
MW00004528	4-[(4-Oxo-2-sulfanyl-1,3-thiazol-5(4H)-ylidene)methyl]benzoic acid	C11H7NO3S2	548.0058	264.9867	0.5622	12.1738	1	103987822	--	--	--	1201238	Benzenoids	Benzene and substituted derivatives	1011.75	861.78	262.88	723.92	397.39	735.43	199.84	282.4	181.48
MW00000711	(4-Bromo-2-fluorobenzoyl)piperidine	C12H13BrFNO	361.9355	285.0165	0.644	12.448	1	1017035016	--	--	--	24699665	Benzenoids	Benzene and substituted derivatives	102045.77	88308.99	111948.72	89209.36	132876.79	100648.5	115960.92	118212.08	128135.29
MW00000614	(2-Chloro-4-nitrophenoxy)acetic acid	C8H6ClNO5	116.5079	230.9934	0.7227	1.2646	1	5037047	--	--	--	276442	Benzenoids	Benzene and substituted derivatives	1024.02	2346.62	2444.98	618.65	2086.86	2215.97	649.31	1105.9	1815.03
MW00001434	1-[(4-Bromophenyl)sulfonyl]piperidine-2-carboxylic acid	C12H14BrNO4S	716.9535	346.9827	0.5968	12.2068	1	474625939	--	--	--	2770158	Benzenoids	Benzene and substituted derivatives	10292.16	11527.28	9736.36	9952.71	9952.5	10553.97	5052.02	5318.41	5259.79
MW00007358	Hydroxy phenyl 4-methylbenzenesulfonoperoxoyl iodide	C13H13IO4S	372.9404	391.9579	0.62	3.1951	1	27126767	--	--	--	325434	Benzenoids	Benzene and substituted derivatives	10305.76	10673.71	10514.39	9055.16	8589.98	10081.55	11029.54	12798.45	11943.69
MW00008549	N-(tert-Butyl)-2-(methylsulfanyl)benzamide	C12H17NOS	242.1014	223.1031	0.6023	7.7731	1	79054710	--	--	--	967733	Benzenoids	Benzene and substituted derivatives	10310.3	9017.49	10563.76	8927.12	9552.94	10192.75	13012.35	11330.69	24504.59
MW00004447	4,4'-Diamino[1,1'-biphenyl]-2,2'-disulfonic acid	C12H12N2O6S2	364.9879	344.0137	0.6133	1.2629	1	117613	--	--	--	8337	Benzenoids	Benzene and substituted derivatives	1036.89	178.59	252.41	338.3	483.58	344.29	953.77	622.3	527.26
MW00004895	4-Chloro-N-(4-morpholinylcarbothioyl)benzamide	C12H13ClN2O2S	360.9578	284.0386	0.8908	0.6996	1	34840501	--	--	--	3132685	Benzenoids	Benzene and substituted derivatives	103652.02	102474.83	97911.11	78304.93	70479.05	62036.85	18852.63	24950.06	20100.84
MW00001920	2-(4-Fluorobenzoyl)benzoic acid	C14H9FO3	286.0879	244.0536	0.6054	1.9044	1	7649925	--	--	--	82099	Benzenoids	Benzene and substituted derivatives	10372.77	8426.5	10310.79	6495.91	7091.99	8064.02	3526.98	2316.03	3009.01
MW00004212	4-([1,1'-Biphenyl]-4-yloxy)aniline	C18H15NO	521.2238	261.1154	0.6296	6.0864	1	6628699	--	--	--	247124	Benzenoids	Benzene and substituted derivatives	104.15	147.05	137.19	308.25	412.6	440.0	1357.91	3193.01	2475.1
MW00002151	2,3-Dichloro-4-fluorobenzoic acid	C7H3Cl2FO2	206.9415	207.9494	0.6045	1.7002	1	154257768	--	--	--	10330705	Benzenoids	Benzene and substituted derivatives	1075.37	1405.74	2600.64	2804.89	347.22	1111.77	69733.67	58768.22	54640.38
MW00009409	Phenol, 2-[[[2-(4-bromo-2,5-dimethoxyphenyl)ethyl]amino]methyl]-	C17H20BrNO3	364.0555	365.0627	0.6392	0.8297	1	1335331468	--	--	--	125181394	Benzenoids	Benzene and substituted derivatives	1082.48	840.58	293.22	3171.29	3144.01	2364.14	3445.05	4549.22	3910.53
MW00001427	1-[(2-Nitrophenyl)sulfonyl]piperazine	C10H13N3O4S	581.0887	271.0627	0.6412	3.1922	1	301331168	--	--	--	746514	Benzenoids	Benzene and substituted derivatives	1092.08	279.09	952.33	699.56	1521.84	333.99	580.06	1019.12	529.5
MW00003727	3,5-Dinitrobenzenemethanol	C7H6N2O5	234.9759	198.0277	0.8713	12.2207	1	71022430	--	--	--	116978	Benzenoids	Benzene and substituted derivatives	1093194.55	1062333.76	1060549.16	1039001.51	1045965.36	1022476.06	1015914.91	973078.49	969264.76
MW00002882	2-Chloro-4-nitro-6-trifluoromethylaniline	C7H4ClF3N2O2	262.9816	239.9913	0.9604	12.3316	1	400679	--	--	--	13784427	Benzenoids	Benzene and substituted derivatives	1099759.91	1295755.54	1264067.55	1039460.96	1015144.68	998706.21	707150.62	979256.6	996813.92
MW00004758	4-Bromo-5-fluoro-2-hydroxybenzoic acid methyl ester	C8H6BrFO3	513.9298	247.9484	0.5895	12.2153	1	1193162252	--	--	--	66887268	Benzenoids	Benzene and substituted derivatives	11151.84	8881.13	8496.38	6132.68	9870.62	8725.66	4579.1	5531.77	4575.8
MW00007674	Methyl 2-(2-hydroxy-6-methoxy-4-methylbenzoyl)-3-methoxy-5-(sulfooxy)benzoate	C18H18O10S	463.0119	426.0621	0.8217	0.6983	1	2061735655	--	--	--	100640923	Benzenoids	Benzene and substituted derivatives	11208.47	10257.7	11261.8	10245.17	14211.31	9730.62	8720.09	8705.42	15422.73
MW00009141	N-Methylephedrine	C11H17NO	162.1276	179.13099999999997	0.5227	12.1073	2-Search-DB	1201565	HMDB0041932	--	--	4374	Benzenoids	Benzene and substituted derivatives	112504.71	92068.8	95705.86	73045.98	94573.94	81965.39	23643.01	23653.98	27546.28
MW00008141	N-(3,4-Dimethoxyphenyl)-2,2,2-trifluoroacetamide	C10H10F3NO3	268.0599	249.0613	0.878	3.2033	1	54573216	--	--	--	886009	Benzenoids	Benzene and substituted derivatives	113912.03	119095.06	121081.37	119922.0	121906.07	123064.7	159900.08	154504.05	157468.64
MW00002884	2-Chloro-4-tert-pentylphenol	C11H15ClO	298.1327	198.0811	0.7412	5.3856	1	5323659	--	--	--	220280	Benzenoids	Benzene and substituted derivatives	11479.97	10778.05	8909.9	10196.63	10835.53	8689.33	8938.33	7606.46	9317.85
MW00006282	Benzoic acid, 4-[4-[[5-(4,5-dimethyl-2-nitrophenyl)-2-furanyl]methylene]-4,5-dihydro-3-methyl-5-oxo-1H-pyrazol-1-yl]-	C24H19N3O6	509.14300000000003	445.1274	0.6377	0.8270000000000001	1	328968361	--	--	--	1285940	Benzenoids	Benzene and substituted derivatives	1149.49	2200.5	1483.67	2113.74	1566.35	2630.93	1769.12	1263.92	3040.59
MW00005943	Acetamide, N-[N-acetyl-S-(4-nitrophenyl)sulfinimidoyl]-	C10H11N3O4S	309.0612	269.047	0.6928	12.1904	1	88951706	--	--	--	7285061	Benzenoids	Benzene and substituted derivatives	1159.21	1381.9	577.92	909.91	852.48	1288.19	382.67	143.31	187.73
MW00002996	2-Cyano-5-fluorobenzaldehyde	C8H4FNO	297.0484	149.0277	0.6223	6.5102	1	894779761	--	--	--	46911814	Benzenoids	Benzene and substituted derivatives	1163.81	508.82	712.66	662.94	113.17	385.66	8080.78	3550.19	7375.55
MW00008744	N'-[4-[2-[(3-Chlorobenzyl)amino]ethyl]phenyl]thiophene-2-carboxamidine	C20H20ClN3S	416.1196	369.1066	0.6399	3.1922	1	168895098	--	--	--	449021	Benzenoids	Benzene and substituted derivatives	1164.3	1758.57	745.01	1546.4	1676.72	808.33	1043.02	953.45	1149.03
MW00006426	Bromodiphenhydramine	C17H20BrNO	705.1092	333.0728	0.632	3.1922	1	118230	HMDB0015367	--	--	2444	Benzenoids	Benzene and substituted derivatives	1175.21	828.19	1133.61	677.28	286.37	992.13	248.79	321.42	137.97
MW00001342	1,3-Bis(4-nitrophenyl)-1-triazene	C12H9N5O4	326.0292	287.0655	0.6103	0.8422	1	2623510	--	--	--	221501	Benzenoids	Benzene and substituted derivatives	1190.09	1112.6	2771.53	322.29	266.0	887.81	1768.42	1226.74	1935.47
MW00006219	Benzenepropanamide, N-(6-chloro-2-benzothiazolyl)-3,4-dimethoxy-	C18H17ClN2O3S	375.0585	376.0648	0.5767	1.2589	1	1118807138	--	--	--	8582409	Benzenoids	Benzene and substituted derivatives	1191.15	155.76	441.49	1179.97	2139.63	749.49	191.41	1532.71	1427.46
MW00002396	2,6-Difluorobenzenesulfonamide	C6H5F2NO2S	215.9905	193.0009	0.626	13.1666	1	60230377	--	--	--	446274	Benzenoids	Benzene and substituted derivatives	1195836.49	1128905.5	1147430.94	1241887.08	1146429.39	1054209.97	1627381.79	1623084.25	1605368.59
MW00004757	4-Bromo-5-ethoxy-N-methyl-2-nitroaniline	C9H11BrN2O3	586.9549	273.9953	0.5919	12.2319	1	1355247765	--	--	--	70699668	Benzenoids	Benzene and substituted derivatives	1198.72	570.0	2224.13	1284.01	1595.77	1590.19	394.23	655.23	455.62
MW00008202	N-(3-Chlorophenyl)-5-nitro-2-furamide	C11H7ClN2O4	330.0252	266.0094	0.6496	12.2236	1	67764287	--	--	--	754519	Benzenoids	Benzene and substituted derivatives	1214.57	3090.2	2404.41	1163.65	635.67	670.63	677.41	200.72	415.59
MW00009722	Saflufenacil	C17H17ClF4N4O5S	516.0724	500.0544	0.8226	3.1951	1	372137354	--	--	--	11571392	Benzenoids	Benzene and substituted derivatives	12171.62	11142.85	12228.78	13191.34	11913.32	12851.84	11181.13	10460.81	9403.4
MW00002316	2,5-Bis(trifluoromethyl)benzenesulfonamide	C8H5F6NO2S	291.9885	292.9945	0.6654	0.7082	1	951625119	--	--	--	28306200	Benzenoids	Benzene and substituted derivatives	123497.34	114707.75	120680.29	117568.68	114876.02	111286.43	116123.12	123402.28	122113.15
MW00003492	3-(4-Chlorophenyl)-1-propanol	C9H11ClO	341.1072	170.0498	0.6334	3.1922	1	6282888	--	--	--	221971	Benzenoids	Benzene and substituted derivatives	12449.23	10912.57	12199.1	8556.02	9788.2	10464.29	7661.17	6326.38	6583.32
MW00004772	4-Bromoisophthalonitrile	C8H3BrN2	429.9296	205.94799999999998	0.6346	12.2278	1	22433892	--	--	--	211151	Benzenoids	Benzene and substituted derivatives	12460.87	14220.29	12392.69	16362.97	15464.78	14165.01	2990.47	2603.19	2411.64
MW00005640	5-Chloro-2-hydroxy-3-nitrobenzoic acid	C7H4ClNO5	235.9768	216.9778	0.6402	12.2182	1	7195780	--	--	--	412078	Benzenoids	Benzene and substituted derivatives	125794.75	128974.74	122824.32	119182.38	122192.17	117921.27	108665.04	101975.51	100987.26
MW00003971	3-Chloropropyl p-toluenesulfonate	C10H13ClO3S	282.995	248.0274	0.909	1.2739	1	632020	--	--	--	69434	Benzenoids	Benzene and substituted derivatives	12614.97	12210.46	12452.0	11112.27	10007.34	10233.46	11161.52	12255.43	13332.69
MW00005172	4-Methoxy-2-nitro-N-phenylaniline	C13H12N2O3	511.1587	244.0848	0.6406	3.1839	1	5442466	--	--	--	224496	Benzenoids	Benzene and substituted derivatives	1262.32	1414.35	735.77	1086.78	1138.02	749.15	2048.06	1694.76	1213.18
MW00002319	2,5-Dibromobenzene-1,4-dicarboxylic acid	C8H4Br2O4	366.8171	321.8476	0.5195	12.1239	1	13731823	--	--	--	83690	Benzenoids	Benzene and substituted derivatives	1263.86	1671.24	980.63	1007.18	1214.79	1192.38	0	0	0
MW00004093	3-Iodothyronamine	C14H14INO2	733.0039999999999	355.0069	0.6135	0.6913	1	712349956	HMDB0060524	--	--	9950514	Benzenoids	Benzene and substituted derivatives	1276.93	1341.81	1164.2	1129.38	1036.35	1003.01	712.59	1317.89	961.79
MW00009007	N-Cyclohexyl-N'-(4-nitrophenyl)thiourea	C13H17N3O2S	346.0572	279.1041	0.6271	12.2153	1	111833148	--	--	--	4372494	Benzenoids	Benzene and substituted derivatives	12767.81	13790.07	11407.99	10484.31	11444.34	12133.08	5953.32	6030.59	4268.09
MW00004746	4-Bromo-3-chloro-6-nitroanisole	C7H5BrClNO3	355.8849	264.9141	0.6986	0.7121	1	917562211	--	--	--	25306887	Benzenoids	Benzene and substituted derivatives	1286.94	727.51	1454.72	1410.19	733.96	418.54	1567.46	816.21	1631.93
MW00002660	2-Amino-4,5-dimethoxybenzonitrile	C9H10N2O2	217.0383	178.0742	0.5448	13.8355	1	26961273	--	--	--	735967	Benzenoids	Benzene and substituted derivatives	128888.5	180513.79	125712.91	93546.1	89799.53	103958.96	50799.41	40343.09	42374.68
MW00004150	3-Methyl-N-(6-methyl-2-pyridinyl)benzamide	C14H14N2O	263.0589	226.1106	0.6269	4.5078	1	346720669	--	--	--	966005	Benzenoids	Benzene and substituted derivatives	1291.67	942.18	4789.48	892.31	2257.47	899.79	7676.02	2843.07	5242.17
MW00007143	Fenoxaprop	C16H12ClNO5	351.0742	333.0404	0.6415	4.2474	1	95617097	--	--	--	86134	Benzenoids	Benzene and substituted derivatives	1299.03	657.16	1505.59	178.72	235.98	320.07	155.53	250.69	362.9
MW00008061	N-(2-Fluorophenyl)-N'-(4-pyridinylmethyl)urea	C13H12FN3O	268.0857	245.0964	0.6466	4.4385	1	56914364	--	--	--	310676	Benzenoids	Benzene and substituted derivatives	1326.53	1108.53	1501.34	2582.67	1466.77	1872.98	3622.61	3925.01	4253.28
MW00003938	3-Chloro-4-methylbenzylamine	C8H10ClN	173.0846	155.0502	0.6092	5.0284	1	67952936	--	--	--	106225	Benzenoids	Benzene and substituted derivatives	13262.7	11992.25	15732.23	8037.79	2835.17	5410.17	3104.38	2189.63	4204.72
MW00005432	5-(4-Chlorophenyl)-4-methyl-3-(1-phenethyl-4-piperidyl)isoxazole	C23H25ClN2O	447.1189	380.1655	0.6464	10.7696	1	156337325	--	--	--	133008	Benzenoids	Benzene and substituted derivatives	13293.47	11732.49	10665.83	2937.47	2933.07	6053.08	1003.16	119.85	531.26
MW00001782	2-(2-Bromo-4-chlorophenoxy)propanoic acid	C9H8BrClO3	573.9044	277.9345	0.5743	0.6996	1	98590320	--	--	--	4779159	Benzenoids	Benzene and substituted derivatives	13413.33	10685.74	11798.22	10065.05	8553.97	7520.76	3120.35	3212.69	3355.65
MW00003563	3-(Trimethylsilyl)ethynylbenzaldehyde	C12H14OSi	225.0727	202.0814	0.7134	5.5352	1	77123558	--	--	--	2771642	Benzenoids	Benzene and substituted derivatives	1353.06	1297.79	1761.67	1398.11	310.38	243.44	309.68	462.08	437.49
MW00008817	N-Acetyl-5-bromo-2-(trifluoromethoxy)aniline	C9H7BrF3NO2	312.9808	296.9612	0.6288	1.9155	1	392726691	--	--	--	3603102	Benzenoids	Benzene and substituted derivatives	13569.44	13644.52	15114.86	14072.56	14837.65	13938.75	17253.69	16671.11	16821.55
MW00001584	1H-Benzimidazol-6-yl(phenyl)methanone	C14H10N2O	257.0485	222.0793	0.7308	7.7814	1	82326532	--	--	--	648179	Benzenoids	Benzene and substituted derivatives	1359.19	4285.22	2313.1	2201.74	3721.89	2331.53	3149.73	2990.72	8500.39
MW00001154	1-(4-Bromophenoxy)-2-nitrobenzene	C12H8BrNO3	329.9186	292.9688	0.5571	0.7113	1	56966622	--	--	--	254261	Benzenoids	Benzene and substituted derivatives	1363.23	2897.82	1534.93	1872.23	1995.04	1035.97	4425.54	4107.21	5295.85
MW00003009	2-Cyclohexylidene-2-phenylacetonitrile	C14H15N	244.12900000000002	197.1204	0.7167	0.8658	1	10461980	--	--	--	66327	Benzenoids	Benzene and substituted derivatives	1368.98	9425.35	2329.68	3497.15	3025.58	1929.31	426.04	539.39	1279.0
MW00006415	Bixafen	C18H12Cl2F3N3O	479.9843	413.031	0.6452	2.4943	1	581809463	--	--	--	11434448	Benzenoids	Benzene and substituted derivatives	1385.97	1995.39	2077.35	1271.2	1308.55	1279.4	938.99	612.93	952.06
MW00004641	4-Amino-6-(trifluoromethyl)benzene-1,3-disulfonamide	C7H8F3N3O4S2	353.963	318.9908	0.8814	0.6983	1	654626	--	--	--	69561	Benzenoids	Benzene and substituted derivatives	13875.89	14806.02	15734.55	17612.12	20418.61	15103.68	24225.63	20913.37	31953.19
MW00006343	Benzyltriethylammonium cation	C13H22N	402.385	192.1752	0.603	7.4245	1	16652032	--	--	--	17208	Benzenoids	Benzene and substituted derivatives	1390.22	843.22	660.05	166.81	609.56	911.81	1364.39	394.42	758.62
MW00008008	N-(2-Chloro-6-fluorobenzyl)-3-(1H-imidazol-1-yl)propan-1-amine	C13H15ClFN3	286.0927	267.0939	0.6451	12.1435	1	852934124	--	--	--	4962201	Benzenoids	Benzene and substituted derivatives	1396.8	1363.35	1086.08	1298.3	482.68	994.4	552.87	1079.69	438.97
MW00005404	5-(3-Chloro-4-fluorophenyl)-2-furaldehyde thiosemicarbazone	C12H9ClFN3OS	333.9629	297.0139	0.6182	3.1909	1	301348607	--	--	--	9609492	Benzenoids	Benzene and substituted derivatives	13991.62	12190.9	7657.66	8065.85	8622.86	13291.58	16851.08	17805.76	11004.13
MW00003415	3-(2,4-Dinitroanilino)propanoic acid	C9H9N3O6	297.0828	255.0491	0.643	10.7696	1	3185975	--	--	--	4100851	Benzenoids	Benzene and substituted derivatives	13995.02	26000.43	14653.58	10828.27	8860.29	11501.5	1483.45	2138.66	2453.1
MW00006819	Diethyl (4-chlorophenyl)(hydroxy)methylphosphonate	C11H16ClO4P	323.0181	278.0475	0.5987	3.2005	1	20641285	--	--	--	89363	Benzenoids	Benzene and substituted derivatives	1401.16	2220.11	1899.99	1496.74	1700.56	825.51	2295.47	1666.15	788.04
MW00003754	3-[(3-Nitrophenyl)sulfamoyl]thiophene-2-carboxylic acid	C11H8N2O6S2	673.9993	327.9824	0.6213	0.6883	1	850635415	--	--	--	657105	Benzenoids	Benzene and substituted derivatives	1404.96	1802.7	1339.59	1788.78	1206.4	558.79	1525.76	1997.1	2993.56
MW00006938	Dodecylbenzenesulfonic acid	C18H30O3S	325.1843	326.1916	0.7199	12.0687	2-Search-DB	121653	HMDB0059915	--	--	8485	Benzenoids	Benzene and substituted derivatives	141577.07	167893.07	143661.56	106246.63	102675.67	126747.01	467713.58	401615.9	428909.3
MW00000645	(2R,3R)-(-)-2-Benzyloxy-1,3,4-butanetriol	C11H16O4	193.08700000000002	212.1049	0.6493	6.6681	1	84379522	--	--	--	10867592	Benzenoids	Benzene and substituted derivatives	14177.48	12717.21	15961.83	13459.89	14342.76	13926.38	20934.04	12430.59	20007.34
MW00002766	2-Bromo-3-iodobenzenemethanol	C7H6BrIO	346.8305	311.8647	0.6239	1.7499	1	1261644216	--	--	--	70700250	Benzenoids	Benzene and substituted derivatives	1433.71	300.8	127.08	302.78	894.36	444.28	13006.99	22672.27	21369.15
MW00001522	1-Anilino-3-(3,6-dibromo-9H-carbazol-9-yl)-2-propanol	C21H18Br2N2O	492.9531	471.9786	0.638	12.2307	1	301353968	--	--	--	2836187	Benzenoids	Benzene and substituted derivatives	14505.88	11252.33	13675.37	7740.18	7396.69	11276.82	6273.96	7894.68	5762.16
MW00009586	Propyl 4-hydroxy-3-methoxybenzoate	C11H14O4	287.0085	210.0892	0.6363	12.1904	1	6273956	--	--	--	234889	Benzenoids	Benzene and substituted derivatives	1453.66	205.42	555.45	349.89	278.94	199.97	0	0	0
MW00008911	N-Benzyl-1-(4-chlorophenyl)cyclopropane-1-carboxamide	C17H16ClNO	268.0888	285.092	0.645	3.1922	1	187867396	--	--	--	7732651	Benzenoids	Benzene and substituted derivatives	14557.75	13272.78	15501.31	14337.89	16090.36	14168.35	14776.73	13828.72	14383.63
MW00002740	2-Aminothiobenzamide	C7H8N2S	175.0274	152.0408	0.6814	1.4269999999999998	1	2454399	--	--	--	1550990	Benzenoids	Benzene and substituted derivatives	145643.85	161665.24	158119.27	125443.9	122678.2	128255.01	93714.71	100391.26	105498.51
MW00004380	4-(Cyanomethyl)-3-fluorobenzonitrile	C9H5FN2	321.0947	160.0437	0.8989	4.1384	1	1000516584	--	--	--	20116118	Benzenoids	Benzene and substituted derivatives	14580.44	11350.3	14254.18	12968.09	10522.65	12152.43	10705.1	8074.85	8178.79
MW00000867	[(2-Bromobenzoyl)amino]acetic acid	C9H8BrNO3	293.9175	256.9688	0.6409	1.2714	1	81568834	--	--	--	133721	Benzenoids	Benzene and substituted derivatives	1465.8	2025.3	1118.31	2995.79	2656.61	1539.8	381.94	318.19	244.6
MW00003972	3-Chlorothiobenzamide	C7H6ClNS	364.9712	170.9909	0.6467	1.3556	1	2548790	--	--	--	737238	Benzenoids	Benzene and substituted derivatives	1469.32	450.36	1244.83	761.3	162.82	665.32	1534.5	1200.18	948.3
MW00005820	6-Chloro-N4-(4-methylbenzyl)-2,4-pyrimidinediamine	C12H13ClN4	362.9572	248.0829	0.8463	12.1655	1	122862231	--	--	--	14257437	Benzenoids	Benzene and substituted derivatives	14694.47	15979.27	14378.8	13168.14	11816.2	11867.08	5826.01	4113.55	5265.3
MW00007918	N-(2,2,2-Trifluoro-1,1-diphenylethyl)acetamide	C16H14F3NO	609.1948	293.1027	0.6493	3.1838	1	1995762	--	--	--	417450	Benzenoids	Benzene and substituted derivatives	1476.67	1320.79	877.63	239.91	1069.22	1387.12	670.06	978.77	1606.5
MW00009208	N-Phenyl-N'-(2-pyridinyl)thiourea	C12H11N3S	293.0834	229.0674	0.6296	0.7993	1	886602	--	--	--	701009	Benzenoids	Benzene and substituted derivatives	1503.98	3239.16	349.95	697.43	2137.7	262.77	1728.08	3554.21	3460.39
MW00003771	3-[(Ethylanilino)methyl]benzenesulfonic acid	C15H17NO3S	330.0559	291.0929	0.6346	3.1961	1	101111	--	--	--	66858	Benzenoids	Benzene and substituted derivatives	1517.41	3177.31	2495.37	2533.28	2550.47	2417.29	3721.9	4372.64	1614.19
MW00009629	Pyribenzoxim	C32H27N5O8	648.1502	609.186	0.6	3.1922	1	168088617	--	--	--	178117	Benzenoids	Benzene and substituted derivatives	1523.67	2138.97	2037.84	1262.05	1728.06	1959.77	1310.32	1811.78	1530.69
MW00002955	2-Chloro-N-(4-chlorophenyl)acetamide	C8H7Cl2NO	237.95	202.9905	0.5024	12.2624	1	3289756	--	--	--	94920	Benzenoids	Benzene and substituted derivatives	15285.84	15357.76	19222.56	13425.36	17644.15	23960.53	9966.68	7904.81	16031.82
MW00005987	Akton	C12H14Cl3O3PS	770.8792	373.9467	0.7705	0.695	1	1757182	--	--	--	5369103	Benzenoids	Benzene and substituted derivatives	1536.2	1956.5	2146.18	770.86	1184.27	848.68	1484.12	1778.74	933.07
MW00005435	5-(4-Fluorobenzyl)-1,3,4-thiadiazol-2-amine	C9H8FN3S	225.0619	209.0423	0.6281	4.3832	1	39181550	--	--	--	741059	Benzenoids	Benzene and substituted derivatives	1541.2	1096.87	2568.39	1285.24	608.24	190.74	34601.34	23277.12	37060.62
MW00008289	N-(4-Bromo-2,6-dimethylphenyl)-2-chloroacetamide	C10H11BrClNO	319.9427	274.9713	0.6379	0.6913	1	17058741	--	--	--	956333	Benzenoids	Benzene and substituted derivatives	1564.08	1220.3	2020.37	2034.03	1638.44	1130.69	1995.59	2139.94	2344.18
MW00006683	Cyclanilide	C11H9Cl2NO3	309.9452	272.9959	0.5981	3.1951	1	113136779	--	--	--	11097730	Benzenoids	Benzene and substituted derivatives	15674.42	15736.58	14683.97	15755.01	14180.86	14215.92	18638.81	16619.48	18065.63
MW00005394	5-(3,4-Difluorophenyl)isoxazole-3-carboxylic acid	C10H5F2NO3	206.00599999999997	225.0237	0.6354	4.5907	1	1017513517	--	--	--	33679719	Benzenoids	Benzene and substituted derivatives	1588.14	980.09	1288.17	472.63	511.43	233.13	1498.73	786.66	2838.09
MW00001738	2-({4-[(2-Carboxyanilino)carbonyl]benzoyl}amino)benzoic acid	C22H16N2O6	403.0934	404.1008	0.6387	5.9286	1	3980130	--	--	--	1069143	Benzenoids	Benzene and substituted derivatives	1608.35	288.3	2256.07	1090.17	1982.03	2323.58	3177.93	5002.47	2560.03
MW00002244	2,4-Dichloro-5-(dimethylsulfamoyl)benzoic acid	C9H9Cl2NO4S	616.9158	296.9629	0.6171	12.3316	1	4793195	--	--	--	886433	Benzenoids	Benzene and substituted derivatives	1614.98	809.48	371.11	1145.02	438.5	873.41	1089.49	621.04	2350.77
MW00004899	4-Chloro-N-(5-fluoro-2-methylphenyl)benzamide	C14H11ClFNO	339.9701	263.0513	0.625	0.7329	1	528835134	--	--	--	958089	Benzenoids	Benzene and substituted derivatives	16193.67	12503.45	12393.89	8279.79	9172.48	12500.92	6220.39	8365.92	8574.55
MW00003244	2-Methyl-3-[(tetrahydro-2-furanylcarbonyl)amino]benzoic acid	C13H15NO4	265.1199	249.1001	0.6148	2.2347	1	876890630	--	--	--	3161224	Benzenoids	Benzene and substituted derivatives	1622.36	609.42	481.92	888.76	875.37	1089.7	577.05	616.69	293.27
MW00002090	2,2-Difluoroethyl 4-methylbenzenesulfonate	C9H10F2O3S	201.0179	236.0319	0.6419	12.7272	1	135206847	--	--	--	2782312	Benzenoids	Benzene and substituted derivatives	1627.27	6731.51	2946.09	2991.78	3764.75	1029.58	6891.02	5290.04	4059.99
MW00005209	4-Methoxy-N-[(pyridin-3-ylmethyl)carbamothioyl]benzamide	C15H15N3O2S	620.2101	301.0885	0.6087	3.1919	1	333739654	--	--	--	801886	Benzenoids	Benzene and substituted derivatives	1628.34	1553.07	1929.19	854.37	1547.24	1318.65	565.28	1200.29	613.21
MW00001103	1-(3,4-Dichlorobenzoyl)-1H-pyrazole	C10H6Cl2N2O	316.9048	239.9857	0.6457	12.5144	1	328532236	--	--	--	674628	Benzenoids	Benzene and substituted derivatives	164244.6	171338.67	162729.34	138591.21	118821.99	159809.89	3818.67	45966.75	21697.38
MW00000759	(5-Chloro-2-iodophenyl)(2-fluoro-6-methoxyphenyl)methanone	C14H9ClFIO2	453.9446	389.93199999999996	0.7081	0.7199	1	1233025916	--	--	--	52982945	Benzenoids	Benzene and substituted derivatives	16511.88	15003.68	16037.74	11935.53	11467.56	12891.62	13413.45	13387.91	11370.66
MW00006430	Bromopropylate	C17H16Br2O3	852.8966	425.9466	0.5146	12.2112	1	18181801	--	--	--	28936	Benzenoids	Benzene and substituted derivatives	1662.28	1714.54	920.65	1492.54	207.17	1466.22	577.38	867.38	282.54
MW00002921	2-Chloro-N-(2,3,4-trifluorophenyl)acetamide	C8H5ClF3NO	257.9696	223.0012	0.7011	12.5755	1	243644033	--	--	--	735801	Benzenoids	Benzene and substituted derivatives	1670.47	1024.03	2226.98	1091.41	1588.8	1487.52	0	0	0
MW00002459	2-[(2-Fluorobenzoyl)amino]-4-phenyl-3-thiophenecarboxylic acid	C18H12FNO3S	683.1122	341.0522	0.6274	3.1922	1	342378750	--	--	--	829698	Benzenoids	Benzene and substituted derivatives	1677.02	1818.89	2327.53	1862.68	1700.63	1866.67	1597.55	2036.59	681.5
MW00003119	2-Hydroxy-4,4,6,6-tetramethyl-2-(2-methylprop-1-en-1-yl)-3,5-dioxocyclohexyl 6-O-(3,4,5-trihydroxybenzoyl)-β-D-glucopyranoside, [rel-(4R,5R)]-	C27H36O13	605.1642	568.2156	0.6475	1.8989	1	877597278	--	--	--	51136364	Benzenoids	Benzene and substituted derivatives	1690.27	2036.45	1221.69	1084.33	324.74	691.95	1435.23	1024.1	1040.65
MW00002301	2,4-Di-tert-butylphenol	C14H22O	205.1597	206.1671	0.7873	9.7091	2-Search-Local	96764	--	--	--	7311	Benzenoids	Benzene and substituted derivatives	171297.51	165183.75	162265.5	141396.34	136042.92	126204.57	184950.23	165689.42	175056.31
MW00004539	4-[(Methylsulfonyl)amino]benzenesulfonamide	C7H10N2O4S2	233.0048	250.0082	0.6436	13.2871	1	4426908	--	--	--	2837872	Benzenoids	Benzene and substituted derivatives	171440.02	171245.17	182132.07	388607.93	146597.53	171562.62	202988.49	106697.45	186933.64
MW00004843	4-Chloro-3-{5-[(E)-(4-hydroxy-2,6-dioxo-1,6-dihydro-5(2H)-pyrimidinylidene)methyl]-2-furyl}benzoic acid	C16H9ClN2O6	302.9167	360.0149	0.5604	12.1435	1	340230742	--	--	--	1348982	Benzenoids	Benzene and substituted derivatives	17234.27	14794.04	15088.38	16558.77	15452.99	17998.35	1979.9	1994.64	2912.33
MW00001126	1-(3-Chlorophenyl)-3,3-dimethylthiourea	C9H11ClN2S	250.981	214.0331	0.5949	12.4627	1	6943200	--	--	--	3667583	Benzenoids	Benzene and substituted derivatives	17328.64	21268.15	28059.71	26134.41	41524.84	24413.41	2094.14	4030.27	659.08
MW00004324	4-(4-Chlorophenyl)-1,3-thiazole-2-thiol	C9H6ClNS2	293.9167	226.963	0.6176	12.2195	1	2104009	--	--	--	3720080	Benzenoids	Benzene and substituted derivatives	17427.41	17323.2	17555.45	17430.23	16856.61	15382.75	9639.3	9222.31	10687.22
MW00001989	2-(Acetylamino)-3-methyl-5-nitrobenzoic acid	C10H10N2O5	280.0928	238.05900000000003	0.65	7.7618	1	95541198	--	--	--	4026732	Benzenoids	Benzene and substituted derivatives	1743.68	1341.25	1201.22	2879.06	682.06	1008.42	409.53	542.62	1941.2
MW00006872	Dimethyl 2-chloro-5-nitroterephthalate	C10H8ClNO6	237.9898	273.004	0.6283	1.1732	1	32888861	--	--	--	1421521	Benzenoids	Benzene and substituted derivatives	175.52	736.2	261.96	0	0	0	203.49	1093.16	225.87
MW00001303	1,2-Dimethoxy-4-[2-(2-methoxy-4-prop-2-enylphenoxy)propyl]benzene	C21H26O4	343.1942	342.1831	0.5984	9.3031	1	1235297876	--	--	--	51136384	Benzenoids	Benzene and substituted derivatives	1750.7	1358.36	1329.36	1405.93	391.68	398.93	121.61	931.08	880.08
MW00001245	1-(p-Tolylsulfonyl)pyrrole	C11H11NO2S	441.095	221.051	0.6343	3.2034	1	17639644	--	--	--	640087	Benzenoids	Benzene and substituted derivatives	17665.39	18805.45	19316.1	17498.62	17256.43	17354.17	24809.08	26447.85	25722.43
MW00002699	2-Amino-5-nitrobenzamide	C7H7N3O3	361.0899	181.0487	0.6251	0.8956	1	16313658	--	--	--	97665	Benzenoids	Benzene and substituted derivatives	1802.32	3958.58	2963.19	3021.5	3773.88	4339.24	2490.8	5531.32	4393.67
MW00000825	(S)-1-(1-Hydroxy-3-phenylpropan-2-yl)-3-phenylurea	C16H18N2O2	307.0854	270.1368	0.6459999999999999	1.9322	1	223600531	--	--	--	10849660	Benzenoids	Benzene and substituted derivatives	1818.22	3498.82	2477.38	3040.61	2617.69	1727.74	3088.77	2129.57	1609.66
MW00005586	5-Bromo-2-[(2-methylbenzoyl)amino]benzoic acid	C15H12BrNO3	355.9882	333.0001	0.6882	3.2004	1	672300720	--	--	--	10019771	Benzenoids	Benzene and substituted derivatives	1842.11	1528.21	1811.65	4073.87	1086.65	1155.76	1786.01	1165.47	811.44
MW00008218	N-(3-Ethyl-4-oxo-2-thioxo-1,3-thiazolidin-5-ylidene)methyl]-N-phenylacetamide	C14H14N2O2S2	441.0382	306.0497	0.7298	12.1904	1	3747066	--	--	--	1572737	Benzenoids	Benzene and substituted derivatives	1844.35	955.2	2002.12	1604.05	1381.34	1711.76	151.38	364.76	594.37
MW00002456	2-[(2-Chlorobenzyl)sulfanyl]ethanamine	C9H12ClNS	277.9573	201.0379	0.6295	0.6969	1	42416239	--	--	--	234909	Benzenoids	Benzene and substituted derivatives	1856.8	4182.77	2992.38	2392.26	4097.0	1845.77	1985.33	2808.58	2298.93
MW00007858	Monoisobutyl phthalate	C12H14O4	205.0859	222.0892	0.5628	9.7381	2-Search-DB	30833535	HMDB0002056	--	--	92272	Benzenoids	Benzene and substituted derivatives	18660.62	15844.88	25409.96	13288.89	8852.03	11906.45	7760.91	8586.69	6946.78
MW00008971	N-Butyl-2-(2,4-dichlorophenoxy)propanamide	C13H17Cl2NO2	290.0709	289.0636	0.6486	3.2005	1	92019755	--	--	--	2908530	Benzenoids	Benzene and substituted derivatives	1869.86	1540.26	1982.15	2410.99	1886.97	2344.05	832.11	1523.16	363.97
MW00008581	N,N-Dibutyl-2,4-dichlorobenzamide	C15H21Cl2NO	336.0605	301.1	0.6901	7.7772	1	35515061	--	--	--	221462	Benzenoids	Benzene and substituted derivatives	1880.22	4224.37	2082.26	1699.05	3607.4	1839.6	10507.14	8269.14	14054.05
MW00008922	N-Benzyl-2-bromo-4-nitroaniline	C13H11BrN2O2	610.9906	306.0004	0.5125	1.9238	1	1150271150	--	--	--	43742298	Benzenoids	Benzene and substituted derivatives	1909.93	3177.4	1130.46	2771.79	419.34	1603.25	1340.99	2579.56	2168.12
MW00003745	3-[(2,6-Dichlorobenzyl)oxy]benzaldehyde	C14H10Cl2O2	324.9692	280.0058	0.65	2.5034	1	328062722	--	--	--	735484	Benzenoids	Benzene and substituted derivatives	1954.23	2512.58	1718.44	1867.95	1152.1	1132.23	1820.67	711.68	936.31
MW00003909	3-Butynyl p-toluenesulfonate	C11H12O3S	291.0041	224.0507	0.6442	0.8224	1	23418851	--	--	--	272020	Benzenoids	Benzene and substituted derivatives	197.7	245.62	799.21	2119.03	1452.88	1590.7	2588.07	2527.88	2467.83
MW00002999	2-Cyano-N-(3-iodophenyl)acetamide	C9H7IN2O	610.8851	285.9603	0.5874	12.2153	1	63034924	--	--	--	16077528	Benzenoids	Benzene and substituted derivatives	19809.74	19470.75	16849.81	18735.96	14851.03	18295.68	9389.63	8341.72	8524.91
MW00001160	1-(4-Chlorobenzoyl)-1H-1,2,3-benzotriazole	C13H8ClN3O	293.9843	257.0356	0.6448	0.852	1	4231703	--	--	--	746939	Benzenoids	Benzene and substituted derivatives	1991.44	3193.05	329.13	1802.28	831.51	880.27	2317.94	1355.32	2977.71
MW00008567	N,N-Bis(2-chloroethyl)-4-methoxybenzenesulfonamide	C11H15Cl2NO3S	268.0291	311.015	0.8021	1.2729	1	86357597	--	--	--	245660	Benzenoids	Benzene and substituted derivatives	19997.12	22869.14	20756.72	21140.04	24254.39	21649.43	16794.65	12601.13	14218.42
MW00004689	4-Benzylidene-1-(4-iodophenyl)-3,5-pyrazolidinedione	C16H11IN2O2	780.9789999999999	389.9865	0.848	12.1904	1	331667539	--	--	--	1049055	Benzenoids	Benzene and substituted derivatives	2004.37	2100.69	1539.67	1725.37	1708.67	1589.46	465.97	390.24	1147.19
MW00003393	2-Thiazolamine, 4-[4-(phenylmethyl)phenyl]-	C16H14N2S	265.0852	266.0878	0.9858	3.2283	1	68729055	--	--	--	3768902	Benzenoids	Benzene and substituted derivatives	201685.13	197326.49	206071.48	203174.64	207854.18	201013.16	223006.26	222871.64	214368.78
MW00005775	6,6'-Methylenebis(4-chloro-2-nitrophenol)	C13H8Cl2N2O6	754.9097	357.9759	0.7061	0.6913	1	13590904	--	--	--	3757744	Benzenoids	Benzene and substituted derivatives	2031.12	1846.92	1718.93	1962.97	1655.34	1609.63	2570.21	3056.75	3741.76
MW00009224	N-tert-Butoxycarbonyl-O-triisopropylsilyl-3-iodothyronamine	C28H42INO4Si	610.1827	611.1928	0.519	3.1951	1	788824533	--	--	--	11585284	Benzenoids	Benzene and substituted derivatives	2032.19	1788.05	624.8	1054.29	925.89	1862.98	1134.52	718.06	1281.7
MW00004139	3-Methyl-4-phenylbutan-2-one	C11H14O	180.1386	162.1045	0.882	7.8865	1	2550278	HMDB0133676	--	--	102847	Benzenoids	Benzene and substituted derivatives	205826.85	147435.12	207362.73	82163.54	55306.58	61053.76	85731.93	82546.96	88448.65
MW00010068	Varespladib	C21H20N2O5	495.0114	380.1372	0.5952	0.8242	1	172732682	--	--	--	155815	Benzenoids	Benzene and substituted derivatives	2062.03	2592.62	5273.9	4067.96	3742.34	5356.42	965.96	954.51	1411.27
MW00001762	2-(2,4-Dichlorophenoxy)-N-(4-phenyl-1,3-thiazol-2-yl)acetamide	C17H12Cl2N2O2S	422.9709	377.9997	0.6452	0.7079	1	199602205	--	--	--	1048730	Benzenoids	Benzene and substituted derivatives	2074.38	2864.16	1074.19	721.18	1093.08	633.87	987.35	1051.91	305.58
MW00002615	2-{4-[(4-Methylphenyl)sulfonyl]-1-piperazinyl}nicotinonitrile	C17H18N4O2S	719.2009	342.115	0.9971	0.8232	1	930005826	--	--	--	16267445	Benzenoids	Benzene and substituted derivatives	2113.55	2732.2	5470.54	8810.62	8959.33	9005.23	5162.03	6230.36	5138.92
MW00005280	4-Nitro-3-(trifluoromethyl)aniline	C7H5F3N2O2	282.9498	206.0303	0.6205	0.6992	1	393113	--	--	--	94955	Benzenoids	Benzene and substituted derivatives	2136.25	4703.3	4982.3	3838.69	2674.86	1892.47	2446.25	1314.4	1944.76
MW00002582	2-{[(2-Bromophenyl)carbonyl]amino}benzoic acid	C14H10BrNO3	363.9555	318.9844	0.6306	0.6913	1	18600629	--	--	--	775087	Benzenoids	Benzene and substituted derivatives	2140.11	1465.91	1479.39	508.6	530.78	1622.94	1423.53	855.37	557.07
MW00002539	2-[2-(Benzyloxy)ethoxy]ethanol	C11H16O3	177.092	196.1099	0.8997	7.2164	1	2050251	--	--	--	229722	Benzenoids	Benzene and substituted derivatives	21498.12	20757.71	24520.93	17467.94	22032.92	23006.37	17453.92	17212.0	21963.03
MW00005331	4-Propyl-N-(2-pyridinylmethyl)benzenesulfonamide	C15H18N2O2S	579.2098	290.1089	0.6109	1.9072	1	851774657	--	--	--	6464951	Benzenoids	Benzene and substituted derivatives	2152.76	1262.76	771.19	1445.34	1135.32	1153.39	318.2	261.48	734.75
MW00002339	2,5-Diiodobenzoic acid	C7H4I2O2	354.8118	373.8301	0.6227	0.7282	1	14192122	--	--	--	26549	Benzenoids	Benzene and substituted derivatives	2154.05	1890.47	526.89	1212.3	2075.61	2729.31	3438.23	3952.03	2326.0
MW00004650	4-Amino-N-(1H-indazol-6-yl)benzenesulfonamide	C13H12N4O2S	327.0308	288.0681	0.7440000000000001	3.2169	1	13744688	--	--	--	83696	Benzenoids	Benzene and substituted derivatives	2172.04	2635.21	3102.12	3848.72	386.44	3241.95	1390.97	1616.76	2039.32
MW00005981	Acrylfentanyl	C22H26N2O	667.4026	334.2045	0.8592	6.5102	1	82003756	--	--	--	10314851	Benzenoids	Benzene and substituted derivatives	2180.65	2275.79	2351.97	2657.84	2648.37	2688.61	1452.57	1005.14	1037.67
MW00004613	4-Amino-2-bromobenzoic acid	C7H6BrNO2	430.9259	214.9582	0.5013	12.5561	1	2486524	--	--	--	325340	Benzenoids	Benzene and substituted derivatives	218945.13	215568.36	219404.7	207979.71	287247.79	81585.29	2332.28	5732.38	5460.03
MW00002256	2,4-Dichloro-N-(2-chlorophenyl)benzamide	C13H8Cl3NO	596.9257	298.9671	0.5821	12.21	1	2447985	--	--	--	346741	Benzenoids	Benzene and substituted derivatives	2191.03	472.68	1060.08	1449.92	581.87	1003.17	344.03	187.02	327.09
MW00002626	2-Amino-1,4-benzenedisulfonic acid	C6H7NO6S2	504.9344	252.9715	0.8243	0.7153	1	98442	--	--	--	60988	Benzenoids	Benzene and substituted derivatives	21969.32	19584.39	19166.92	22623.68	19118.08	20648.5	28791.66	27951.07	31283.11
MW00001756	2-(2,3-Difluoro-6-nitrophenyl)acetic acid	C8H5F2NO4	218.025	217.0187	0.7294	0.9543	1	141428479	--	--	--	22475350	Benzenoids	Benzene and substituted derivatives	22271.35	7064.56	10811.74	17634.79	17201.8	22505.15	30683.45	31284.2	30063.84
MW00003740	3,6-Ditert-butyl-1,2-benzenediol	C14H22O2	187.1476	222.162	0.615	7.039	1	15512068	--	--	--	3712192	Benzenoids	Benzene and substituted derivatives	2249.27	1373.64	3235.19	1113.11	2101.06	1593.63	1958.43	3529.65	548.57
MW00008184	N-(3-Chloro-4-methylphenyl)-3-oxobutanamide	C11H12ClNO2	246.0303	225.0557	0.6466	0.7926	1	52793030	--	--	--	879366	Benzenoids	Benzene and substituted derivatives	2258.09	2831.83	1749.51	1811.77	2025.67	1089.53	209.0	243.26	1485.44
MW00005163	4-Isothiocyanato-N-(2-pyrimidinyl)benzenesulfonamide	C11H8N4O2S2	328.9594	292.0089	0.5123	0.8219	1	64047467	--	--	--	46699	Benzenoids	Benzene and substituted derivatives	2264.84	2016.73	5812.49	1391.12	846.01	1525.73	897.03	1811.34	2285.22
MW00008493	N-(5-Bromo-2-fluorobenzyl)aniline	C13H11BrFN	559.0198	279.0059	0.6086	3.1922	1	1021076470	--	--	--	28424084	Benzenoids	Benzene and substituted derivatives	2286.77	2090.08	2332.79	2616.52	1099.1	855.49	299.45	118.32	143.6
MW00007892	N-(1,3-Benzothiazol-2-yl)-4-fluorobenzamide	C14H9FN2OS	253.0242	272.04200000000003	0.6408	1.2598	1	121189717	--	--	--	749175	Benzenoids	Benzene and substituted derivatives	22870.4	25490.41	23743.92	22437.1	22839.34	22838.22	21378.76	21638.41	22282.15
MW00002655	2-Amino-4-(4-methylphenyl)-3-thiophenecarbonitrile	C12H10N2S	253.025	214.0565	0.7179	0.6913	1	86604377	--	--	--	11586552	Benzenoids	Benzene and substituted derivatives	2323.58	1955.5	2445.99	777.25	621.94	1176.89	2030.72	2415.92	5231.24
MW00008204	N-(3-Chlorophenyl)-N'-(2-phenylethyl)urea	C15H15ClN2O	292.1212	274.0873	0.6485	1.9044	1	197512586	--	--	--	791966	Benzenoids	Benzene and substituted derivatives	2351.31	1676.05	2486.81	1792.41	1240.23	1016.23	1030.97	1052.35	568.8
MW00001179	1-(4-Fluorophenyl)-3-(4-sulfamoylphenyl)urea	C13H12FN3O3S	356.0712	309.0583	0.649	3.1922	1	178606661	--	--	--	310360	Benzenoids	Benzene and substituted derivatives	23599.97	24092.37	24758.12	22860.5	21912.25	21205.66	24563.11	23181.23	23802.44
MW00002376	2,6-Dichloro-3,5-difluorophenol	C6H2Cl2F2O	198.9524	197.9451	0.6464	0.7017	1	63418086	--	--	--	2782507	Benzenoids	Benzene and substituted derivatives	2360.82	1853.23	2471.3	1383.35	618.02	2127.18	902.47	607.19	678.18
MW00000592	(2-Amino-5-bromophenyl)(2-chlorophenyl)methanone	C13H9BrClNO	343.92400000000004	308.9556	0.9091	3.195	1	60773491	--	--	--	162923	Benzenoids	Benzene and substituted derivatives	236680.67	236911.0	234892.74	220383.83	227391.82	218932.25	328353.13	320421.44	320868.55
MW00008506	N-(5-Chloro-2-phenoxyphenyl)thiophene-2-sulfonamide	C16H12ClNO3S2	385.9694	364.9947	0.6486	3.22	1	708238760	--	--	--	1285134	Benzenoids	Benzene and substituted derivatives	2377.33	1956.51	3178.28	4097.84	1707.62	2067.64	5481.16	1972.86	1967.77
MW00003571	3,3-Bis(bromomethyl)-1-(4-methylbenzenesulfonyl)azetidine	C12H15Br2NO2S	410.9391	394.91900000000004	0.5912	1.9527	1	1041026612	--	--	--	56776985	Benzenoids	Benzene and substituted derivatives	238.56	2304.51	1896.85	1088.29	2164.8	2949.86	2408.8	7859.74	2094.31
MW00002877	2-Chloro-4-fluoro-5-nitrobenzoic acid	C7H3ClFNO4	287.972	218.9735	0.9126	1.6883	1	114776157	--	--	--	7210828	Benzenoids	Benzene and substituted derivatives	23912.97	31753.39	29437.23	25075.34	18340.08	29282.33	51092.99	40028.65	40023.87
MW00007845	Modafinil acid	C15H14O3S	341.0198	274.0664	0.6381	1.2729	1	63547240	HMDB0061039	--	--	3085267	Benzenoids	Benzene and substituted derivatives	2402.33	2502.57	2913.52	1763.3	2457.53	1960.71	2365.82	2268.3	772.6
MW00002827	2-Bromo-N-(furan-2-ylmethyl)benzenesulfonamide	C11H10BrNO3S	315.9642	314.9565	0.8662	12.2153	1	849056662	--	--	--	3804100	Benzenoids	Benzene and substituted derivatives	240486.0	230340.76	237867.93	237336.67	218454.53	220378.5	113353.04	120569.96	120949.57
MW00006850	Dihydrocitrinone	C13H14O6	282.0981	266.079	0.632	8.3547	1	65718856	--	--	--	163095	Benzenoids	Benzene and substituted derivatives	2425.58	4450.56	3913.82	4696.24	2659.8	4832.5	9960.52	7720.52	6850.06
MW00010098	Voriconazole N-oxide	C16H14F3N5O2	729.2123	365.11	0.6372	0.8064	1	618109050	HMDB0060893	--	--	10044355	Benzenoids	Benzene and substituted derivatives	2442.56	2372.31	1391.33	3164.49	3417.88	2396.6	4646.49	3316.84	3405.19
MW00008836	N-Allyl-2-iodobenzamide	C10H10INO	591.9962	286.9807	0.604	0.6899	1	66896706	--	--	--	2190306	Benzenoids	Benzene and substituted derivatives	2445.23	2724.19	2652.88	2943.35	1780.01	1596.04	2242.16	2639.87	4518.51
MW00007952	N-(2,4-Dinitrophenyl)glycine	C8H7N3O6	355.908	241.0335	0.6151	12.2402	1	1084760	--	--	--	14135	Benzenoids	Benzene and substituted derivatives	24463.24	25033.75	25656.81	20678.39	25521.09	24694.82	9150.89	8401.88	7352.87
MW00005423	5-(4-Bromophenyl)isoxazole-3-carboxylic acid methyl ester	C11H8BrNO3	344.9846	280.9688	0.6479	1.0818	1	517870154	--	--	--	4569957	Benzenoids	Benzene and substituted derivatives	2451.19	224.46	4083.03	23951.97	23137.25	29891.56	10111.75	11874.3	12733.81
MW00007041	Ethyl 2-fluoro-5-iodobenzoate	C9H8FIO2	309.9747	293.9553	0.6456	1.2736	1	773136666	--	--	--	24820419	Benzenoids	Benzene and substituted derivatives	2454.52	729.86	1821.16	334.08	1349.11	1656.46	2059.78	1818.31	694.7
MW00002262	2,4-Dichlorophenethyl alcohol	C8H8Cl2O	378.9844	189.9952	0.5565	12.2099	1	81156685	--	--	--	2734099	Benzenoids	Benzene and substituted derivatives	247085.01	242768.57	251327.78	241973.29	233857.63	237957.18	172244.07	163394.89	163462.79
MW00004857	4-Chloro-5-(chlorosulfonyl)-2-methoxybenzoic acid	C8H6Cl2O5S	304.9055	283.9313	0.863	12.5755	1	57479739	--	--	--	10517227	Benzenoids	Benzene and substituted derivatives	249334.34	341119.4	250182.87	346307.01	354565.68	343658.42	20378.9	22775.45	19244.76
MW00002681	2-Amino-5-(4-bromophenyl)-3-furonitrile	C11H7BrN2O	262.9816	261.9742	0.8933	0.7064	1	26454864	--	--	--	5298294	Benzenoids	Benzene and substituted derivatives	251845.33	246015.97	238637.87	249718.41	237481.65	226367.65	165149.62	190743.42	219845.37
MW00003789	3-{[(4-Iodophenoxy)acetyl]amino}benzoic acid	C15H12INO4	419.9701	396.9811	0.629	0.6996	1	649773751	--	--	--	10250175	Benzenoids	Benzene and substituted derivatives	25390.18	24518.51	22948.54	22487.95	19529.12	20175.02	21027.9	24273.06	25867.6
MW00002334	2,5-Difluorobenzenemethanol	C7H6F2O	101.0241	144.0387	0.9597	0.8297	1	75853202	--	--	--	522599	Benzenoids	Benzene and substituted derivatives	25426.87	33499.81	40108.2	29596.2	19823.53	25410.14	23958.93	24966.37	22416.67
MW00005505	5-[(4-Chloro-2-nitrophenoxy)methyl]furan-2-carbaldehyde	C12H8ClNO5	300.0085	281.0091	0.6119	12.3013	1	438221717	--	--	--	5129593	Benzenoids	Benzene and substituted derivatives	25600.64	26252.83	18271.38	35652.66	25841.99	26973.93	27837.72	21007.87	28045.29
MW00001546	1-Bromo-3-chloro-4-(piperidinocarbonyl)benzene	C12H13BrClNO	640.9362	300.9869	0.6121	0.6913	1	1187385585	--	--	--	46739775	Benzenoids	Benzene and substituted derivatives	2563.67	2015.39	2146.26	1931.94	1822.6	1785.53	1806.29	2289.71	1845.79
MW00003151	2-Hydroxyethyl N-benzylcarbamate	C10H13NO3	194.0822	195.0895	0.8992	7.8479	1	4663836	--	--	--	20787	Benzenoids	Benzene and substituted derivatives	25718.72	23675.91	24754.79	25871.17	23090.91	25328.16	22285.09	21764.35	22260.11
MW00006162	Benzamide, 4-(dimethylamino)-N-[6-(hydroxyamino)-6-oxohexyl]-	C15H23N3O3	349.1538	293.1739	0.5555	4.0895	1	193551007	--	--	--	3811	Benzenoids	Benzene and substituted derivatives	2591.75	3790.43	5153.3	1416.38	802.4	1214.26	2253.61	2610.47	11581.32
MW00008066	N-(2-Furylmethyl)-2-nitrobenzamide	C12H10N2O4	229.06099999999998	246.0641	0.8794	3.1922	1	120275549	--	--	--	689604	Benzenoids	Benzene and substituted derivatives	264399.8	252376.46	253979.66	232833.42	238284.19	234460.33	186156.18	184210.47	189423.6
MW00004982	4-Fluoro-3-methoxybenzonitrile	C8H6FNO	215.0591	151.0433	0.6441	12.6141	1	243128372	--	--	--	2737365	Benzenoids	Benzene and substituted derivatives	26520.04	57617.6	22853.46	5885.46	38103.09	41732.33	14265.13	22665.06	22611.06
MW00006160	Benzamide, 3-[[(2E)-3-(1H-indol-3-yl)-1-oxo-2-propen-1-yl]amino]-	C18H15N3O2	374.1132	305.1164	0.6684	3.1839	1	1418131460	--	--	--	24799203	Benzenoids	Benzene and substituted derivatives	2656.86	1531.35	1297.78	1391.51	1305.18	934.35	1354.24	1126.8	491.97
MW00004718	4-Bromo-2-[(3,5-dichloroanilino)methyl]phenol	C13H10BrCl2NO	728.8257	344.9323	0.5655	12.2444	1	298215620	--	--	--	677297	Benzenoids	Benzene and substituted derivatives	2661.79	2023.09	3496.25	2445.25	1603.9	1811.57	264.4	135.58	333.35
MW00003761	3-[(4-Fluoroanilino)carbonyl]-1,2,2-trimethylcyclopentanecarboxylic acid	C16H20FNO3	332.1056	293.1427	0.6212	3.1922	1	304666339	--	--	--	3109098	Benzenoids	Benzene and substituted derivatives	2677.02	724.36	478.68	1383.08	1730.67	1053.74	2514.21	566.87	1598.25
MW00000769	(5Z)-5-(4-Fluorobenzylidene)-2-thioxo-1,3-thiazolidin-4-one	C10H6FNOS2	476.9657	238.9875	0.5304	12.2432	1	402937	--	--	--	1207359	Benzenoids	Benzene and substituted derivatives	27015.15	31562.01	30541.5	31850.22	28148.65	32496.39	18881.63	25226.25	19123.29
MW00001915	2-(4-Chlorophenyl)-4,5-dihydro-1H-imidazole	C9H9ClN2	256.9643	180.0454	0.6327	13.0046	1	13623524	--	--	--	279088	Benzenoids	Benzene and substituted derivatives	270328.67	500165.09	1954355.53	259105.75	486432.13	481926.45	317443.79	310579.95	313685.12
MW00001739	2-(1,1'-Biphenyl-4-ylcarbonyl)benzoic acid	C20H14O3	341.0525	302.0943	0.732	4.5797	1	42797182	--	--	--	39302	Benzenoids	Benzene and substituted derivatives	2708.42	1452.98	2321.33	775.14	137.08	347.06	1433.41	294.02	540.1
MW00002876	2-Chloro-4-fluoro-5-nitrobenzaldehyde	C7H3ClFNO3	189.9717	202.9785	0.6181	12.6723	1	99329858	--	--	--	13563775	Benzenoids	Benzene and substituted derivatives	27143.56	28787.81	25135.48	22031.29	24371.12	23812.36	3399.92	7199.88	3704.59
MW00004878	4-Chloro-N-(2-methoxyphenyl)benzenesulfonamide	C13H12ClNO3S	363.976	297.0226	0.6421	0.8535	1	7454651	--	--	--	310128	Benzenoids	Benzene and substituted derivatives	2725.56	4019.44	864.87	1358.06	1011.21	1007.04	2320.83	1153.29	2235.2
MW00008216	N-(3-Cyano-4,5,6,7-tetrahydrobenzo[b]thiophen-2-yl)-2-fluorobenzamide	C16H13FN2OS	414.9482	300.0733	0.6438	1.2507	1	304884831	--	--	--	766948	Benzenoids	Benzene and substituted derivatives	273.07	492.26	365.52	650.6	788.47	24776.14	0	0	0
MW00009937	Thiomorpholino(3,4,5-trimethoxyphenyl)methanone	C14H19NO4S	617.1963	297.1035	0.6453	3.1922	1	64038988	--	--	--	116301	Benzenoids	Benzene and substituted derivatives	276.14	961.47	1163.98	1409.25	671.5	928.05	714.67	487.84	1604.47
MW00001068	1-(2,4-Dinitroanilino)-1H-pyrrole-2,5-dione	C10H6N4O6	277.024	278.0287	0.5824	1.9072	1	20970358	--	--	--	152320	Benzenoids	Benzene and substituted derivatives	2764.96	2874.7	2788.98	1914.42	3368.2	910.43	3161.15	2614.97	2457.67
MW00005641	5-Chloro-2-hydroxybenzonitrile	C7H4ClNO	187.96200000000002	152.9981	0.7413	13.4396	1	13589725	--	--	--	2777420	Benzenoids	Benzene and substituted derivatives	27796.6	37408.57	26375.9	20212.67	15714.43	27437.7	44562.28	39989.72	46388.21
MW00002386	2,6-Dichloro-N-(3-methoxypropyl)benzamide	C11H13Cl2NO2	284.0214	261.0323	0.6308	1.8961	1	348603781	--	--	--	2261915	Benzenoids	Benzene and substituted derivatives	2803.59	4602.4	4318.67	4830.52	5005.94	4175.16	1955.34	3037.55	2859.05
MW00004082	3-Iodo-4,5-dimethoxybenzaldehyde	C9H9IO3	584.9262	291.9596	0.6284	12.2153	1	32024150	--	--	--	2778113	Benzenoids	Benzene and substituted derivatives	2821.68	1289.22	2455.35	1510.5	2051.63	2466.26	268.26	1049.25	962.12
MW00004464	4,4'-Oxydibenzene-1,2-diamine	C12H14N4O	269.0797	230.1168	0.8755	3.1922	1	2676597	--	--	--	75887	Benzenoids	Benzene and substituted derivatives	28289.53	23756.89	21961.27	21151.55	21901.92	22592.5	21740.13	18833.51	18661.51
MW00002088	2,2-Dichloro-N-(2-phenylethyl)acetamide	C10H11Cl2NO	275.9933	231.0218	0.632	0.8316	1	39106188	--	--	--	243216	Benzenoids	Benzene and substituted derivatives	28464.39	32984.45	128015.59	42992.58	48912.46	55018.96	80810.34	66718.61	70005.52
MW00001742	2-(1,3,4-Oxadiazol-2-yl)phenol	C8H6N2O2	161.0357	162.0429	0.8942	6.236000000000001	1	1008657	--	--	--	13883	Benzenoids	Benzene and substituted derivatives	28634.84	22775.87	29730.04	17797.9	27895.57	12727.48	10492.97	52189.61	36531.71
MW00001787	2-(2-Chloro-6-fluorophenyl)acetohydrazide	C8H8ClFN2O	441.0175	202.0309	0.995	12.1991	1	669740152	--	--	--	3754853	Benzenoids	Benzene and substituted derivatives	28745.43	28166.84	29308.37	31109.79	31254.11	25742.04	33374.99	31020.04	32434.37
MW00000706	(4-Benzylpiperidino)(2-fluorophenyl)methanone	C19H20FNO	296.1473	297.1529	0.5224	4.7071	1	260428613	--	--	--	667749	Benzenoids	Benzene and substituted derivatives	2895.95	2056.78	4982.94	4339.1	4209.28	4528.31	3494.55	943.56	1793.14
MW00004725	4-Bromo-2-cyanobenzeneacetonitrile	C9H5BrN2	286.91700000000003	219.9636	0.6462	13.5405	1	925672895	--	--	--	52987741	Benzenoids	Benzene and substituted derivatives	29229.05	40886.2	22139.7	27231.82	26075.27	19211.87	9655.29	7273.63	10037.93
MW00000946	[3-[(2,4-Dichlorobenzyl)thio]-1H-1,2,4-triazol-5-yl]amine	C9H8Cl2N4S	228.9884	273.9847	0.73	3.2033	1	303150347	--	--	--	737273	Benzenoids	Benzene and substituted derivatives	2964.48	2782.35	3307.92	4499.64	2192.82	4471.64	1757.78	554.35	1469.28
MW00000874	[(3,4-Dichlorophenyl)sulfonyl]acetic acid	C8H6Cl2O4S	304.8867	267.9364	0.5273	1.1946	1	76063519	--	--	--	12678152	Benzenoids	Benzene and substituted derivatives	29775.21	32658.77	31460.45	12301.81	12728.34	12291.35	21813.0	20885.66	20769.56
MW00001234	1-(Ethylsulfonyl)-4-fluorobenzene	C8H9FO2S	230.0646	188.0307	0.6442	3.1922	1	2924676	--	--	--	71814	Benzenoids	Benzene and substituted derivatives	29786.1	30459.17	31183.41	26359.61	28696.64	26728.08	19832.1	20188.76	20209.64
MW00001109	1-(3,4-Dichlorophenyl)-3-phenylurea	C13H10Cl2N2O	318.9827	280.017	0.9422	11.21	1	2008733	--	--	--	250642	Benzenoids	Benzene and substituted derivatives	298.47	482.85	127.49	4537.38	4136.35	4010.32	126.42	177.35	146.34
MW00000872	[(2R,4R)-2-(Bromomethyl)-2-(2,4-dichlorophenyl)-1,3-dioxolan-4-yl]methyl benzoate	C18H15BrCl2O4	888.9211	443.9531	0.6738	12.2153	1	61397566	--	--	--	1390983	Benzenoids	Benzene and substituted derivatives	30140.75	28426.75	27419.02	27467.96	26741.19	26390.47	12496.48	13879.25	12494.8
MW00002492	2-[(4-Bromobenzyl)amino]ethanol	C9H12BrNO	228.0026	229.0102	0.6259	1.2743	1	774191649	--	--	--	407985	Benzenoids	Benzene and substituted derivatives	3083.98	4943.52	5058.74	6065.84	8476.85	5315.71	7073.41	4106.85	5821.59
MW00002458	2-[(2-Ethylbutanoyl)amino]-4,5-dimethoxybenzoic acid	C15H21NO5	316.1169	295.142	0.6292	0.8009999999999999	1	378202245	--	--	--	748118	Benzenoids	Benzene and substituted derivatives	3094.87	6361.27	1478.05	1782.53	845.8	471.0	1264.41	245.5	858.55
MW00003605	3,4-Diaminobenzonitrile	C7H7N3	98.0483	133.064	0.518	1.2563	1	17626403	--	--	--	737285	Benzenoids	Benzene and substituted derivatives	31095.03	27750.32	29895.13	28351.27	27631.83	24747.8	31292.3	29668.75	29616.83
MW00008612	N-[(1E)-2-(2,4-Dichlorophenyl)-1-azavinyl]ethoxycarboxamide	C10H10Cl2N2O2	304.983	260.0119	0.6327	1.921	1	25996536	--	--	--	6861625	Benzenoids	Benzene and substituted derivatives	3135.99	3491.6	5203.5	5846.25	6263.81	4419.29	1352.44	1483.12	948.52
MW00003931	3-Chloro-4-fluoro-5-trifluoromethylaniline	C7H4ClF4N	231.0308	212.9968	0.6474	3.1839	1	914225619	--	--	--	29934847	Benzenoids	Benzene and substituted derivatives	3192.98	2072.18	3120.79	2000.11	3622.22	1185.3	1972.54	2146.9	414.33
MW00003424	3-(2-Chlorophenyl)-5-methyl-N-[4-(propan-2-yl)phenyl]-1,2-oxazole-4-carboxamide	C20H19ClN2O2	353.1087	354.1135	0.5351	1.9072	1	349138972	--	--	--	1241573	Benzenoids	Benzene and substituted derivatives	3194.28	3858.94	3854.33	2221.75	1843.03	729.98	197.92	1729.18	896.78
MW00001168	1-(4-Chlorophenyl)-4,4,6-trimethyl-1,4-dihydro-2-pyrimidinethiol	C13H15ClN2S	284.0985	266.0644	0.6378	1.3892	1	37489488	--	--	--	686413	Benzenoids	Benzene and substituted derivatives	321.11	1951.19	1481.42	2406.71	1899.45	1271.97	2782.16	2026.47	2623.34
MW00008815	N'-Acetyl-4-bromobenzohydrazide	C9H9BrN2O2	254.9752	255.9847	0.9840000000000001	1.9072	1	74038714	--	--	--	99357	Benzenoids	Benzene and substituted derivatives	32125.03	30818.05	31141.47	26095.49	27295.5	21247.09	41122.92	32284.08	30333.82
MW00001101	1-(2-Phenylethyl)-4-piperidinylamine	C13H20N2	223.1613	204.1626	0.6304	7.2289	1	51448567	--	--	--	10728788	Benzenoids	Benzene and substituted derivatives	322.18	1118.67	1745.24	448.01	2212.66	125.94	834.09	1805.76	2987.88
MW00005152	4-Iodo-4'-nitro-1,1'-biphenyl	C12H8INO2	672.9092	324.96	0.8972	0.6981	1	29170089	--	--	--	120142	Benzenoids	Benzene and substituted derivatives	3279.32	3327.94	2000.71	4073.98	3102.52	3589.83	5000.89	5549.3	6349.8
MW00004306	4-(3-Nitrophenoxy)benzoic acid	C13H9NO5	304.0196	259.0481	0.634	2.515	1	99847173	--	--	--	15850762	Benzenoids	Benzene and substituted derivatives	3309.61	1387.06	604.65	797.39	963.18	1622.28	436.48	1295.13	902.57
MW00008676	N-[2-(Hydrazinocarbonyl)phenyl]benzamide	C14H13N3O2	549.1648	255.1008	0.6484	0.8326	1	92166400	--	--	--	350407	Benzenoids	Benzene and substituted derivatives	331.17	1928.45	7006.11	2815.31	2515.29	2826.34	1038.19	951.96	1049.46
MW00003759	3-[(4-Chlorophenyl)methyl]-1-cyclohexylurea	C14H19ClN2O	311.0898	266.1186	0.6466	1.8961	1	196791885	--	--	--	306771	Benzenoids	Benzene and substituted derivatives	3330.23	1378.81	2445.27	962.76	723.02	319.71	817.28	1020.9	1043.68
MW00003872	3-Bromo-4,5-diaminobenzotrifluoride	C7H6BrF3N2	525.9667	253.9666	0.6206	0.6895	1	113170722	--	--	--	735785	Benzenoids	Benzene and substituted derivatives	3343.68	3893.68	3954.49	3188.27	2603.18	1903.29	1217.04	1154.42	1380.3
MW00005573	5-Benzyl-2-pyrrolidinone	C11H13NO	395.1596	175.0997	0.6536	3.1217	1	14293062	--	--	--	99881	Benzenoids	Benzene and substituted derivatives	336.89	156.67	177.56	1293.6	1606.53	1337.11	1810.57	1766.89	2069.27
MW00002254	2,4-Dichlorobenzyl imidothiocarbamate	C8H8Cl2N2S	272.937	233.9785	0.6633	13.5197	1	131916626	--	--	--	234811	Benzenoids	Benzene and substituted derivatives	344565.0	139744.56	142343.39	90403.19	79150.0	139053.35	33555.07	19378.53	25119.33
MW00004786	4-Bromo-N-cyclohexyl-3-(trifluoromethyl)benzenesulfonamide	C13H15BrF3NO2S	383.9831	384.9959	0.5981	0.6972	1	1020253024	--	--	--	46738719	Benzenoids	Benzene and substituted derivatives	3453.12	3706.58	2460.92	2393.54	2897.0	3154.07	2464.74	3503.23	2573.03
MW00005425	5-(4-Chloro-3-nitrophenyl)-1,3,4-thiadiazol-2-ylamine	C8H5ClN4O2S	319.9975	255.9822	0.6118	12.207	1	109702876	--	--	--	803231	Benzenoids	Benzene and substituted derivatives	3471.07	5642.12	2536.55	2211.82	3901.82	5196.95	812.32	1735.99	579.06
MW00008649	N-[2-(1H-Indol-3-yl)ethyl]biphenyl-4-carboxamide	C23H20N2O	379.1207	340.1576	0.8929	0.8647	1	372109212	--	--	--	787236	Benzenoids	Benzene and substituted derivatives	3483.81	4354.6	5231.78	8404.41	5418.99	8741.47	5662.82	5321.01	6491.04
MW00001763	2-(2,4-Dichlorophenoxy)-N-(4-sulfamoylphenyl)propanamide	C15H14Cl2N2O4S	435.0172	388.0051	0.5969	0.8243	1	284680597	--	--	--	5217796	Benzenoids	Benzene and substituted derivatives	3494.03	3439.24	4684.05	5079.16	2749.11	4786.17	1081.27	1074.99	1446.45
MW00008968	N-Benzylpyrimidin-2-amine	C11H11N3	393.1795	185.0953	0.6168	4.1975	1	4214599	--	--	--	462456	Benzenoids	Benzene and substituted derivatives	3507.23	3151.63	5018.03	4561.34	1845.33	4203.85	2442.48	7095.65	8788.97
MW00001648	1-Methoxy-N-(4-methylbenzyl)-2-propanamine	C12H19NO	308.0216	193.1467	0.6444	3.2254	1	355814072	--	--	--	3126322	Benzenoids	Benzene and substituted derivatives	35293.39	31884.41	32655.53	29496.59	31772.03	26098.57	21887.55	21903.88	21399.64
MW00004923	4-Chlorophenylboronic acid	C6H6BClO2	268.0059	156.0149	0.7461	1.6842	1	1679181	--	--	--	74299	Benzenoids	Benzene and substituted derivatives	353.51	427.67	839.31	292.99	265.43	645.43	2625.18	1336.69	1394.99
MW00002538	2-[2-(4-Sulfamoylphenoxy)ethylthio]acetic acid	C10H13NO5S2	261.9804	291.0235	0.7205	1.7125	1	1098390885	--	--	--	43241461	Benzenoids	Benzene and substituted derivatives	359.33	663.76	1135.5	1437.1	183.4	820.38	13661.13	7291.73	17386.61
MW00001985	2-(5-Formyl-2-furyl)benzonitrile	C12H7NO2	412.1293	197.0477	0.6499	3.1922	1	299442232	--	--	--	3293350	Benzenoids	Benzene and substituted derivatives	3595.22	6983.21	10796.29	4562.25	9690.87	8329.23	2928.69	4725.75	3351.69
MW00002005	2-(Benzoylamino)-5-iodobenzoic acid	C14H10INO3	732.9326	366.9705	0.6007	12.3055	1	200947633	--	--	--	1364555	Benzenoids	Benzene and substituted derivatives	3628.96	1251.49	1396.77	1638.94	6760.36	2242.21	640.68	1176.36	1660.2
MW00001860	2-(3-Methoxyphenyl)-N-[4-(4-pyridinyl)-1,3-thiazol-2-yl]acetamide	C17H15N3O2S	362.0383	325.0885	0.5577	2.5098	1	692869322	--	--	--	4803142	Benzenoids	Benzene and substituted derivatives	3654.55	5480.34	5171.88	3294.34	4455.64	4806.47	2683.87	5077.28	3437.19
MW00008222	N-(3-Fluoro-4-methylphenyl)-N'-(4-methylphenyl)urea	C15H15FN2O	276.1502	258.1168	0.6103	2.8857	1	445000113	--	--	--	4449953	Benzenoids	Benzene and substituted derivatives	3658.64	4901.82	5169.29	12533.25	6961.16	7886.08	6038.52	7938.24	13491.46
MW00003400	3-((1H-1,2,4-Triazol-1-yl)methyl)aniline	C9H10N4	197.0799	174.0905	0.6429	3.1879	1	127988221	--	--	--	6482004	Benzenoids	Benzene and substituted derivatives	3659.48	3563.55	2424.95	1251.48	1692.61	1735.94	3591.06	1850.47	6219.08
MW00002945	2-Chloro-N-(3,4-difluorophenyl)propanamide	C9H8ClF2NO	255.975	219.0262	0.6411	1.9114	1	868771204	--	--	--	11506804	Benzenoids	Benzene and substituted derivatives	3659.93	4035.14	4942.74	2783.55	1414.83	2803.85	4849.35	3605.74	4897.5
MW00004632	4-Amino-3-fluorobenzene-1-sulfonamide	C6H7FN2O2S	228.9843	190.0212	0.6412	0.6976	1	2368845	--	--	--	4687472	Benzenoids	Benzene and substituted derivatives	366.02	176.82	517.0	859.9	434.21	754.28	651.28	1754.73	2727.68
MW00002823	2-Bromo-N-(4-fluorobenzyl)benzenesulfonamide	C13H11BrFNO2S	363.9424	342.9678	0.6461	0.1699	1	321705402	--	--	--	4825019	Benzenoids	Benzene and substituted derivatives	36807.85	16509.38	41755.78	28586.51	17281.84	46215.88	23718.69	15179.89	64518.8
MW00000576	(2,4-Dinitrophenoxy)acetic acid	C8H6N2O7	241.0107	242.0175	0.6126	0.8959	1	25141257	--	--	--	91293	Benzenoids	Benzene and substituted derivatives	3688.79	4679.25	1956.43	1855.49	1891.99	2022.59	2248.32	1720.0	2964.24
MW00000953	[4-(3,4-Dichlorophenyl)thiazol-2-yl]acetonitrile	C11H6Cl2N2S	334.9161	267.9629	0.6445	0.6955	1	637015806	--	--	--	716375	Benzenoids	Benzene and substituted derivatives	3694.08	3188.78	3150.5	636.81	1320.68	647.37	1692.86	2036.67	488.14
MW00009449	Phenylphosphonic acid	C6H7O3P	222.02900000000002	158.0133	0.6456	2.4943	1	1571331	--	--	--	15295	Benzenoids	Benzene and substituted derivatives	3749.07	4010.54	2945.69	1588.04	2984.06	3483.01	2777.79	1140.64	1564.53
MW00001545	1-Bromo-3-(butane-1-sulfinyl)benzene	C10H13BrOS	558.9355	259.987	0.5516	0.6981	1	1215077692	--	--	--	21612708	Benzenoids	Benzene and substituted derivatives	3759.58	4027.3	2076.76	2396.75	2738.49	2604.93	2278.09	2646.8	3119.31
MW00008666	N-[2-(4-Morpholinyl)ethyl]-N'-phenylcarbamimidothioic acid	C13H19N3OS	312.1377	265.1249	0.65	3.1962	1	57723021	--	--	--	722642	Benzenoids	Benzene and substituted derivatives	3796.3	3268.86	5359.7	4164.02	4292.27	5380.64	2353.09	3768.32	2292.54
MW00002797	2-Bromo-5-fluoro-N-(2-furylmethyl)benzamide	C12H9BrFNO2	363.9335	296.9801	0.6423	0.6976	1	923722865	--	--	--	9034566	Benzenoids	Benzene and substituted derivatives	3804.69	1176.95	3044.06	1123.55	300.1	1841.3	240.53	215.65	328.19
MW00008597	N,N-Diisopropyl 4-fluorobenzenesulfonamide	C12H18FNO2S	517.201	259.1042	0.6388	1.9072	1	544460631	--	--	--	4122747	Benzenoids	Benzene and substituted derivatives	3818.39	2829.97	3310.62	1788.17	2333.58	2607.91	2519.17	2249.11	2606.22
MW00004660	4-Amino-N-(3-chloro-4-fluorophenyl)benzene-1-sulfonamide	C12H10ClFN2O2S	344.9848	300.0136	0.8963	12.3482	1	1037132845	--	--	--	28938084	Benzenoids	Benzene and substituted derivatives	381807.43	365800.28	373297.07	368980.53	259228.64	252701.28	193495.7	276527.71	270915.71
MW00008841	N-Allyl-N'-(3-chlorophenyl)thiourea	C10H11ClN2S	292.9864	226.0331	0.6463	1.2646	1	14255755	--	--	--	1550877	Benzenoids	Benzene and substituted derivatives	3846.41	4047.02	4254.9	3025.37	3829.97	1554.34	1893.36	2100.21	2788.98
MW00009759	S-Ethyl-N-[4-(trifluoromethyl)phenyl]isothiourea	C10H11F3N2S	285.0081	248.0595	0.648	2.5093	1	163490402	--	--	--	3311	Benzenoids	Benzene and substituted derivatives	3851.79	3563.64	2898.21	3373.79	2669.31	3898.93	6198.99	5446.86	5954.14
MW00002790	2-Bromo-5-(morpholin-4-ylsulfonyl)benzoic acid	C11H12BrNO5S	393.9295	348.962	0.685	0.7017	1	301156865	--	--	--	802146	Benzenoids	Benzene and substituted derivatives	38543.34	35479.53	35722.31	22266.1	20548.3	21395.05	20086.45	22794.39	20564.84
MW00000919	[2-(2-Oxo-2-{[2-(trifluoromethyl)phenyl]amino}ethoxy)phenyl]phosphonic acid	C15H13F3NO5P	442.0007	375.0483	0.5816	12.2067	1	919741289	--	--	--	17587211	Benzenoids	Benzene and substituted derivatives	3861.94	3920.62	3811.49	3597.18	3296.45	3647.12	1391.31	1733.39	1346.97
MW00005940	Acetamide, 2-[([1,1'-biphenyl]-4-ylsulfonyl)(1-methylethoxy)amino]-N-hydroxy-	C17H20N2O5S	566.1563	364.1093	0.7077	6.6319	1	704888904	--	--	--	10044321	Benzenoids	Benzene and substituted derivatives	3868.05	2762.94	4382.94	4297.96	5379.27	3756.52	3571.93	3427.6	4093.07
MW00004498	4-[(2,4-Dichlorobenzoyl)amino]benzoic acid	C14H9Cl2NO3	347.9599	308.9959	0.595	0.6976	1	209741684	--	--	--	677467	Benzenoids	Benzene and substituted derivatives	3886.4	2051.29	1464.68	7360.6	2113.86	3721.95	5189.89	3441.03	6996.64
MW00002784	2-Bromo-4-fluorobenzamide	C7H5BrFNO	251.9203	216.9539	0.741	0.8512	1	1006402	--	--	--	20372234	Benzenoids	Benzene and substituted derivatives	3886.77	3732.74	2632.48	2860.73	2052.75	1789.95	6171.79	3742.51	5531.92
MW00000760	(5-Chloro-2-methoxyphenyl)-N-methylmethanamine	C9H12ClNO	230.0322	185.0607	0.6393	12.2319	1	823188858	--	--	--	4723324	Benzenoids	Benzene and substituted derivatives	3903.43	3441.52	3911.3	1626.4	2037.88	3839.17	1080.62	1846.21	1809.11
MW00001605	1H-Pyrazol-3-amine, 4,5-dihydro-1-[3-(trifluoromethyl)phenyl]-	C10H10F3N3	296.036	229.0827	0.6457	2.4943	1	66000406	--	--	--	47795	Benzenoids	Benzene and substituted derivatives	3929.84	3868.46	3902.29	1573.49	1330.49	1678.03	585.92	1173.75	1110.75
MW00000754	(5-Benzoyloxy-3-chloro-4,6-dihydroxycyclohexen-1-yl)methyl benzoate	C21H19ClO6	383.0689	402.087	0.6326	1.9072	1	1214154832	--	--	--	45360020	Benzenoids	Benzene and substituted derivatives	3965.7	4273.78	3350.3	3273.9	3676.22	3612.23	1104.83	1325.55	1366.37
MW00008217	N-(3-Cyanophenyl)-2,2,2-trifluoroacetamide	C9H5F3N2O	446.1046	214.0354	0.6435	1.8961	1	141990923	--	--	--	885704	Benzenoids	Benzene and substituted derivatives	3985.69	4000.53	4998.46	1423.24	3863.87	3125.05	3081.0	2407.72	1419.64
MW00000701	(4-Aminopiperidin-1-yl)(2-fluorophenyl)methanone	C12H15FN2O	299.0361	222.1168	0.6412	3.1922	1	886498380	--	--	--	4778216	Benzenoids	Benzene and substituted derivatives	39943.17	37287.01	37175.68	37425.53	36146.61	35840.31	27597.91	26330.4	25318.15
MW00001457	1-[2-(2-Fluorophenyl)ethyl]hydrazine	C8H11FN2	194.1154	154.0906	0.828	3.9399	1	32607855	--	--	--	36193	Benzenoids	Benzene and substituted derivatives	401218.07	445202.57	341654.8	388837.67	550733.67	407305.66	533394.49	449592.5	571708.68
MW00001788	2-(2-Chlorobenzoyl)-N-ethylhydrazinecarbothioamide	C10H12ClN3OS	323.9923	257.039	0.6498	12.1904	1	26036011	--	--	--	1929857	Benzenoids	Benzene and substituted derivatives	40123.65	36783.1	45599.31	43163.47	40535.46	41878.26	16989.16	17858.68	17435.22
MW00008553	N-(tert-Butyl)-N'-(3,4-dichlorophenyl)thiourea	C11H14Cl2N2S	575.0401	276.0255	0.8931	1.8961	1	185500510	--	--	--	886911	Benzenoids	Benzene and substituted derivatives	4079.56	4070.08	3618.33	3118.35	2988.47	2934.13	4541.66	3096.05	3264.86
MW00003935	3-Chloro-4-hydroxy-5-methoxybenzoic acid	C8H7ClO4	402.9998	202.0033	0.6085	0.6943	1	62936236	--	--	--	44215	Benzenoids	Benzene and substituted derivatives	4108.3	5670.12	4740.98	2444.78	3138.21	1626.18	3493.71	3316.94	2450.68
MW00002692	2-Amino-5-fluoro-3-nitrobenzoic acid	C7H5FN2O4	236.9715	200.0233	0.6168	12.2182	1	177960622	--	--	--	18548624	Benzenoids	Benzene and substituted derivatives	413449.0	414515.61	404676.54	392639.4	390083.97	392762.03	396796.28	388177.61	389987.0
MW00002389	2,6-Dichlorophenethylamine	C8H9Cl2N	255.9641	189.0112	0.6175	0.7216	1	14573230	--	--	--	2734101	Benzenoids	Benzene and substituted derivatives	42971.07	33903.74	38850.86	30990.56	32227.07	30645.2	32642.55	33572.77	31868.98
MW00007183	Flucarbazone	C12H11F3N4O6S	395.0274	396.0351	0.7413	0.8370000000000001	1	145026886	--	--	--	3081367	Benzenoids	Benzene and substituted derivatives	434.44	576.36	3789.55	657.16	1340.33	1817.2	971.4	369.13	489.58
MW00006537	Chloramben, methyl ester	C8H7Cl2NO2	476.9336	218.9854	0.627	0.6996	1	7286842	--	--	--	23714	Benzenoids	Benzene and substituted derivatives	4382.85	4336.91	3187.64	1822.6	2581.19	2644.2	1544.31	2900.21	3034.13
MW00002953	2-Chloro-N-(4-chloro-3-dimethylsulfamoylphenyl)acetamide	C10H12Cl2N2O3S	346.9426	309.9946	0.6068	2.5062	1	568544036	--	--	--	3860347	Benzenoids	Benzene and substituted derivatives	4404.89	4783.12	3338.03	2382.25	3357.98	3727.55	3725.35	4115.19	3345.1
MW00000714	(4-Bromo-2-formylphenoxy)acetic acid	C9H7BrO4	273.9713	257.9528	0.5901	1.9155	1	24589897	--	--	--	968879	Benzenoids	Benzene and substituted derivatives	4405.89	2337.91	3629.03	2695.03	2543.08	2914.45	6759.01	6460.18	8004.89
MW00001142	1-(4-(Ethoxycarbonyl)phenyl)-3-(2-fluorophenyl)urea	C16H15FN2O3	325.0961	302.1067	0.6405	7.824	1	200127102	--	--	--	310502	Benzenoids	Benzene and substituted derivatives	4410.35	5236.16	4588.76	4701.76	4257.12	2667.11	2039.94	3334.16	3770.56
MW00006388	Bis(4-fluoro-3-nitrophenyl)sulfone	C12H6F2N2O6S	366.9759	343.9915	0.7862	12.1423	1	312301	--	--	--	9398	Benzenoids	Benzene and substituted derivatives	44199.73	40946.17	44152.9	43878.91	39401.27	41071.51	13802.07	16071.85	17011.67
MW00000885	[(4-Nitrobenzoyl)amino]acetic acid	C9H8N2O5	247.0326	224.0433	0.6493	3.1922	1	2645070	--	--	--	17549	Benzenoids	Benzene and substituted derivatives	4433.24	2840.12	2155.61	4652.1	2003.17	2101.53	1211.31	1384.05	3695.27
MW00001632	1-Iodo-2-nitro-4-(trifluoromethoxy)benzene	C7H3F3INO3	396.9263	332.911	0.6091	0.7328	1	886762352	--	--	--	2782669	Benzenoids	Benzene and substituted derivatives	4491.54	5033.58	2315.3	2569.19	3736.99	3040.36	910.22	1251.66	1028.16
MW00004582	4-{[(3-Chloro-4-fluorophenyl)sulfonyl]amino}benzoic acid	C13H9ClFNO4S	381.0073	328.9925	0.6046	12.3222	1	612043046	--	--	--	697821	Benzenoids	Benzene and substituted derivatives	45039.3	45929.2	47609.91	47488.18	38747.49	48187.1	116052.02	55935.55	66736.19
MW00004852	4-Chloro-3-nitrobenzenesulfonohydrazide	C6H6ClN3O4S	249.97799999999998	250.9768	0.7021	12.4509	1	6655807	--	--	--	2774214	Benzenoids	Benzene and substituted derivatives	453037.52	439007.74	445045.52	453623.99	515789.6	277048.37	81003.5	88213.95	32927.91
MW00001789	2-(2-Chlorobenzyl)isothiourea	C8H9ClN2S	238.9804	200.0175	0.6256	1.2646	1	14122384	--	--	--	199162	Benzenoids	Benzene and substituted derivatives	4545.7	4108.9	6127.46	3681.34	4787.86	4743.6	275.78	506.37	231.4
MW00002505	2-[(4-Chlorophenyl)sulfonyl]-1,4-benzenediol	C12H9ClO4S	304.966	283.991	0.6249	1.2578	1	6269314	--	--	--	233835	Benzenoids	Benzene and substituted derivatives	4575.04	2133.16	3337.37	5452.98	4651.42	5020.26	5800.54	5914.98	4173.17
MW00005461	5-(Dimethylsulfamoyl)-2-iodobenzoic acid	C9H10INO4S	710.882	354.9375	0.6331	12.2153	1	926229530	--	--	--	16775855	Benzenoids	Benzene and substituted derivatives	4617.3	3995.6	4204.58	3639.24	3719.0	2049.07	1093.04	1508.49	1423.21
MW00001224	1-(Benzenesulfonyl)-2-iodo-1H-pyrrolo[2,3-b]pyridine	C13H9IN2O2S	768.8929	383.9429	0.6369	12.556	1	282734638	--	--	--	23243182	Benzenoids	Benzene and substituted derivatives	4642.04	5391.38	5643.87	5127.23	4296.44	5239.44	0	0	0
MW00004414	4-(Pentafluorosulfanyl)aniline	C6H6F5NS	257.9783	219.0141	0.7431	1.9168	1	2993240	--	--	--	2779190	Benzenoids	Benzene and substituted derivatives	4655.13	9453.11	17803.28	5549.96	8576.15	10037.31	6108.8	7467.91	526.19
MW00005541	5-{[2-(3,4-Dimethoxyphenyl)ethyl]amino}-1,3,4-thiadiazole-2-thiol	C12H15N3O2S2	344.0732	297.0606	0.6366	1.9127	1	742094742	--	--	--	2427282	Benzenoids	Benzene and substituted derivatives	4718.0	3083.9	4671.54	4368.03	4296.71	4578.65	1764.68	1088.28	1054.24
MW00005185	4-Methoxybenzenediazonium cation	C7H7N2O	108.0806	135.0558	0.5472	0.9032	1	17333798	--	--	--	101828	Benzenoids	Benzene and substituted derivatives	4736.19	8841.08	3669.45	7287.7	6944.48	6219.86	5934.88	6792.0	4286.48
MW00002426	2,6-Di-tert-butyl-4-mercaptophenol	C14H22OS	256.1757	238.1391	0.9488	2.4859	1	950594	--	--	--	70370	Benzenoids	Benzene and substituted derivatives	4760.38	8961.03	7014.7	10997.45	8221.18	6764.93	12326.72	10704.46	14922.14
MW00009239	Nα,Nε-Bis(2,4-dinitrophenyl)-L-lysine	C18H18N6O10	443.0944	478.1084	0.6382	7.7619	1	1655498	--	--	--	96818	Benzenoids	Benzene and substituted derivatives	4764.07	3621.18	4436.57	3429.73	4112.97	2626.87	2934.9	3577.84	6964.03
MW00001730	2-((3-Bromophenyl)amino)benzoic acid	C13H10BrNO2	325.9593	290.9895	0.9703	3.2116	1	13278392	--	--	--	14952461	Benzenoids	Benzene and substituted derivatives	47678.12	47608.97	46224.61	42897.92	48948.72	47387.94	67062.8	63194.07	65277.24
MW00003758	3-[(4-Chloro-3,5-dimethyl-1H-pyrazol-1-yl)methyl]-4-methoxybenzoic acid	C14H15ClN2O3	606.1878	294.0771	0.8801	3.1839	1	956204527	--	--	--	4715107	Benzenoids	Benzene and substituted derivatives	47758.99	44463.43	44659.74	49139.26	46834.93	42130.38	65540.93	63320.41	63772.45
MW00006345	Benzyltriphenylphosphonium cation	C25H22P	352.1377	353.1459	0.5813	7.2247	1	15853357	--	--	--	70672	Benzenoids	Benzene and substituted derivatives	478.43	2188.99	3397.68	1364.33	5518.18	1266.23	3653.57	3414.11	5466.89
MW00004388	4-(Difluoromethoxy)-5-methoxy-2-nitrobenzoic acid	C9H7F2NO6	286.0109	263.0241	0.6834	1.3564	1	923170530	--	--	--	16227222	Benzenoids	Benzene and substituted derivatives	47916.51	40267.2	54579.19	29635.74	19696.57	22084.69	28947.52	24028.85	25846.94
MW00005431	5-(4-Chlorophenyl)-2-furaldehyde	C11H7ClO2	224.0476	206.0135	0.6274	3.1922	1	34035035	--	--	--	676184	Benzenoids	Benzene and substituted derivatives	48394.81	46663.51	47091.87	49220.26	46349.19	47480.85	43006.72	41862.14	44127.96
MW00002627	2-Amino-1-[3-(trifluoromethyl)phenyl]ethanol	C9H10F3NO	204.06400000000002	205.0714	0.6383	1.9238	1	21172281	--	--	--	30514	Benzenoids	Benzene and substituted derivatives	4844.41	4382.48	2961.38	2700.29	1810.41	6391.68	898.54	383.24	490.86
MW00005768	6-(Dimethylamino)-2-fluoro-3-formylbenzonitrile	C10H9FN2O	215.0593	192.0699	0.6409999999999999	12.2236	1	148901535	--	--	--	2736728	Benzenoids	Benzene and substituted derivatives	48618.21	58660.67	48777.85	32438.19	34796.55	50693.66	14351.65	24060.12	17121.93
MW00001217	1-(4-Nitrophenyl)azepane	C12H16N2O2	267.134	220.1212	0.6499	2.2035	1	13663235	--	--	--	83639	Benzenoids	Benzene and substituted derivatives	4903.56	4976.11	3855.55	4462.28	4686.75	3802.94	3190.95	4090.02	4417.16
MW00001180	1-(4-Fluorophenyl)-3-(5-phenyl-1,3,4-oxadiazol-2-yl)urea	C15H11FN4O2	933.2306	298.0866	0.9637	1.896	1	116221820	--	--	--	2127581	Benzenoids	Benzene and substituted derivatives	4932.85	3965.67	4602.27	2238.56	2194.02	1808.38	1355.17	553.9	717.76
MW00002918	2-Chlorobenzophenone	C13H9ClO	217.0384	216.0342	0.6807	12.988	1	5162038	--	--	--	78838	Benzenoids	Benzene and substituted derivatives	49406.01	17925.05	44327.62	36433.81	28391.82	25762.79	14902.41	18203.78	18594.48
MW00008210	N-(3-Chlorophenyl)-N'-(4-methyl-2-pyridinyl)thiourea	C13H12ClN3S	316.0073	277.04400000000004	0.6484	12.2153	1	502704736	--	--	--	3005371	Benzenoids	Benzene and substituted derivatives	49973.46	50856.4	52267.51	47602.71	45829.82	47991.4	20082.72	22141.44	22026.68
MW00005406	5-(3-Chlorophenyl)-1,3,4-oxadiazol-2-amine	C8H6ClN3O	271.9401	195.0199	0.5676	12.2485	1	1673456	--	--	--	121151	Benzenoids	Benzene and substituted derivatives	50019.99	40751.09	43857.48	47026.69	48751.43	99510.08	11605.38	11026.56	11327.43
MW00002248	2,4-Dichloro-5-fluorobenzyl alcohol	C7H5Cl2FO	192.9582	193.9701	0.6832	0.7321	1	219765567	--	--	--	2774017	Benzenoids	Benzene and substituted derivatives	50257.08	40904.21	40225.95	37873.93	41895.19	40780.21	40133.7	42797.46	39982.73
MW00002592	2-{[(4-Chloro-2-methylphenoxy)acetyl]amino}benzoic acid	C16H14ClNO4	340.0361	319.0611	0.6252	7.7689	1	667434891	--	--	--	839534	Benzenoids	Benzene and substituted derivatives	505.31	362.39	193.67	148.54	931.82	628.33	1959.28	1982.24	758.42
MW00005763	6-(4-Methylbenzenesulfonamido)hexanoic acid	C13H19NO4S	399.9788	285.1035	0.6277	12.1987	1	78521398	--	--	--	95822	Benzenoids	Benzene and substituted derivatives	51030.35	50883.68	50856.15	49347.47	49020.03	48369.78	28713.13	28335.18	28092.71
MW00001086	1-(2-Chlorobenzyl)-4-methyl-1H-pyrazol-5-amine	C11H12ClN3	240.0706	221.072	0.6311	8.9779	1	1015845687	--	--	--	28064348	Benzenoids	Benzene and substituted derivatives	5132.03	10715.44	11278.57	17896.12	14330.32	10028.03	10020.62	7583.58	13156.35
MW00004745	4-Bromo-3,5-difluoroaniline	C6H4BrF2N	243.8985	206.9495	0.6162	12.7915	1	203302958	--	--	--	2736260	Benzenoids	Benzene and substituted derivatives	51406.45	54490.71	55800.41	52668.97	52502.84	45230.56	373494.55	242202.38	201670.66
MW00008247	N-(3-Methoxypropyl)-N'-phenylthiourea	C11H16N2OS	331.0547	224.0983	0.6559999999999999	1.3564	1	55409875	--	--	--	5110927	Benzenoids	Benzene and substituted derivatives	5172.12	5337.87	4842.65	3336.95	1158.19	745.9	1805.37	1615.38	887.9
MW00004668	4-Amino-N-(4-iodophenyl)benzenesulfonamide	C12H11IN2O2S	420.9713	373.9586	0.8913	12.2859	1	6965759	--	--	--	247908	Benzenoids	Benzene and substituted derivatives	520380.82	497294.69	494371.16	487531.35	343130.65	277555.9	194949.64	254567.75	285823.06
MW00003488	3-(4-Bromoanilino)-5,5-dimethyl-2-cyclohexen-1-one	C14H16BrNO	278.0211	293.0415	0.6631	1.9155	1	106518847	--	--	--	3389075	Benzenoids	Benzene and substituted derivatives	5216.39	6013.32	6508.6	4488.22	6566.71	7121.01	4139.23	2661.18	3410.63
MW00006207	Benzeneethanamine, 4-iodo-2,5-dimethoxy-N-[(2-methoxyphenyl)methyl]-	C18H22INO3	446.0634	427.0644	0.6435	1.9072	1	919797196	--	--	--	10251906	Benzenoids	Benzene and substituted derivatives	5257.64	6185.9	4638.29	6351.06	5199.65	3861.48	3398.23	3306.75	3942.36
MW00005788	6-[(4-Bromophenyl)sulfonyl]-3(2H)-pyridazinone	C10H7BrN2O3S	312.9293	313.9361	0.6059	12.2099	1	868603730	--	--	--	11674065	Benzenoids	Benzene and substituted derivatives	5258.0	2570.64	4423.09	8917.63	3963.02	3924.16	3282.89	4167.09	4524.07
MW00000613	(2-Chloro-4-fluorophenyl)hydrazine	C6H6ClFN2	236.9406	160.0204	0.5615	0.6996	1	119452652	--	--	--	2778883	Benzenoids	Benzene and substituted derivatives	5298.85	7662.43	5145.69	7265.92	7178.01	6169.55	4840.41	5738.56	6400.93
MW00001804	2-(2-Methylbenzyl)pyrrolidine	C12H17N	290.0105	175.1361	0.5998	1.2736	1	383127273	--	--	--	3901706	Benzenoids	Benzene and substituted derivatives	5343.5	7686.85	4858.56	7665.11	7272.32	6491.27	3174.17	3234.74	3522.94
MW00008679	N-[2-[(4-Hydroxyphenyl)amino]-3-pyridinyl]-4-methoxybenzenesulfonamide	C18H17N3O4S	741.1811	371.094	0.6299	0.8317	1	141430651	--	--	--	3035714	Benzenoids	Benzene and substituted derivatives	536.91	727.88	7066.89	980.92	1107.5	793.64	1884.31	1196.72	1530.39
MW00001376	1,4-Dibutyl benzene-1,4-dicarboxylate	C16H22O4	579.2935	278.1518	0.9883	9.731	1	1962750	--	--	--	16066	Benzenoids	Benzene and substituted derivatives	5374.62	3243.9	7262.91	3670.18	1786.84	1419.46	155.53	316.29	810.57
MW00001924	2-(4-Fluorophenyl)-3-oxobutanenitrile	C10H8FNO	241.0746	177.05900000000003	0.6351	3.915	1	447030	--	--	--	3013886	Benzenoids	Benzene and substituted derivatives	5401.23	1572.61	4132.79	1530.83	795.5	473.12	983.52	1018.58	2852.19
MW00008124	N-(3,4-Dichlorobenzyl)cyclopropanamine	C10H11Cl2N	448.0871	215.0269	0.613	3.1839	1	90919758	--	--	--	4719898	Benzenoids	Benzene and substituted derivatives	541.81	655.22	634.65	471.14	1068.48	387.52	494.56	169.52	373.02
MW00001065	1-(2,4-Dichloro-5-fluorophenyl)ethan-1-amine	C8H8Cl2FN	223.0208	207.0018	0.6278	12.5672	1	855715321	--	--	--	3833141	Benzenoids	Benzene and substituted derivatives	5413.91	4711.29	6619.42	6130.69	5489.08	3437.22	47819.79	49545.49	72348.15
MW00006831	Diethyl 4-hydroxy-4-methyl-2-(4-nitrophenyl)-6-oxo-1,3-cyclohexanedicarboxylate	C19H23NO8	454.0893	393.1424	0.9076	1.8961	1	93711150	--	--	--	2855280	Benzenoids	Benzene and substituted derivatives	5437.36	5645.45	4163.83	3393.03	4767.62	4020.24	3169.56	2674.64	3346.67
MW00008331	N-(4-Chlorobenzyl)-N-cyclopropylamine	C10H12ClN	162.0479	181.0658	0.6483	0.8166	1	19271240	--	--	--	4719970	Benzenoids	Benzene and substituted derivatives	544.73	1199.86	1441.88	461.4	565.94	806.51	259.55	784.54	1344.94
MW00006874	Dimethyl 4-hydroxy-4-methyl-2-(3-nitrophenyl)-6-oxo-1,3-cyclohexanedicarboxylate	C17H19NO8	383.1447	365.1111	0.6315	9.731	1	142592094	--	--	--	2868846	Benzenoids	Benzene and substituted derivatives	5510.4	4215.98	6616.83	2622.07	3203.63	1920.7	2481.36	3367.35	2959.72
MW00007931	N-(2,3-Dimethylphenyl)-N'-phenylthiourea	C15H16N2S	255.1012	256.1034	0.715	7.7648	1	13528137	--	--	--	1546276	Benzenoids	Benzene and substituted derivatives	5517.41	4895.34	6433.86	3501.54	4155.26	5317.95	3634.06	1733.48	10597.86
MW00004472	4,5-Dichloro-2-(3,5-dichlorophenyl)pyridazin-3(2H)-one	C10H4Cl4N2O	160.8423	307.9078	0.929	12.6503	1	86483434	--	--	--	2774756	Benzenoids	Benzene and substituted derivatives	551973.01	543604.94	532881.45	551400.92	564354.77	544750.55	360723.51	345999.24	343015.19
MW00004822	4-Chloro-2-fluoro-6-iodoaniline	C6H4ClFIN	123.9407	270.9061	0.6444	0.7038	1	216393678	--	--	--	2773650	Benzenoids	Benzene and substituted derivatives	5539.25	6257.66	6492.34	3658.18	2169.81	1821.18	1837.78	2385.49	2179.16
MW00002062	2,2,2-Trichloro-N-(2,3-dimethylphenyl)acetamide	C10H10Cl3NO	263.9761	264.9828	0.6016	1.7083	1	18823682	--	--	--	892853	Benzenoids	Benzene and substituted derivatives	5591.71	3582.05	4335.42	5988.93	859.66	570.58	301831.79	251400.97	250629.85
MW00001192	1-(4-Iodophenyl)cyclopropane-1-carboxylic acid	C10H9IO2	576.936	287.9647	0.6115	12.207	1	124276897	--	--	--	21706477	Benzenoids	Benzene and substituted derivatives	55934.51	57489.13	58354.36	53318.96	50832.04	54284.47	25199.76	25658.99	25960.03
MW00006871	Dimethyl 2-[(chloroacetyl)amino]benzene-1,4-dicarboxylate	C12H12ClNO5	588.1151	285.0404	0.6263	1.8961	1	325763686	--	--	--	2068113	Benzenoids	Benzene and substituted derivatives	5680.37	4852.58	5843.96	3949.42	2910.27	2959.08	713.75	249.91	1993.85
MW00004288	4-(3-Bromo-4-methylbenzenesulfonyl)morpholine	C11H14BrNO3S	301.9837	318.9878	0.5917	12.207	1	850429742	--	--	--	7213309	Benzenoids	Benzene and substituted derivatives	57145.19	54600.09	56062.19	59289.68	49891.75	52492.55	29699.5	27861.13	30805.3
MW00001149	1-(4-Bromo-2-fluorophenyl)urea	C7H6BrFN2O	196.9508	231.9648	0.6443	0.6996	1	877134797	--	--	--	20118318	Benzenoids	Benzene and substituted derivatives	57349.87	89807.15	65449.73	63417.05	59771.59	52258.79	4055.25	551.77	2569.78
MW00002238	2,4-Dichloro-3,5-dinitrobenzoic acid	C7H2Cl2N2O6	262.9258	279.92900000000003	0.6374	12.1402	1	52729030	--	--	--	96497	Benzenoids	Benzene and substituted derivatives	5758.55	4369.79	4514.95	4078.0	4434.43	4303.98	0	0	0
MW00001107	1-(3,4-Dichlorophenyl)-3-methylurea	C8H8Cl2N2O	256.9644	218.0014	0.7120000000000001	12.6722	1	3567622	--	--	--	19113	Benzenoids	Benzene and substituted derivatives	575887.63	504476.8	410831.75	430157.29	465569.21	481511.51	1471679.56	1753431.64	1483611.15
MW00003927	3-Chloro-4-(trifluoromethoxy)benzoic acid	C8H4ClF3O3	240.9874	239.9801	0.8985	12.1987	1	158580939	--	--	--	2773845	Benzenoids	Benzene and substituted derivatives	579638.68	567798.66	583855.39	571310.7	568084.15	546801.01	319196.47	335989.89	338656.76
MW00008274	N-(4-Amino-2-chlorophenyl)-5-chloro-2-hydroxybenzamide	C13H10Cl2N2O2	312.0314	296.0119	0.6385	1.9072	1	10558459	--	--	--	767789	Benzenoids	Benzene and substituted derivatives	580.64	1432.99	2210.35	747.81	1493.08	1217.43	3731.99	3353.45	2619.35
MW00008555	N-(tert-Butyl)-N'-(3-fluorophenyl)thiourea	C11H15FN2S	265.0571	226.09400000000002	0.6411	1.8961	1	185500452	--	--	--	887060	Benzenoids	Benzene and substituted derivatives	58014.91	59426.49	58876.91	49573.35	43815.76	45802.07	39015.55	38259.24	39991.5
MW00002798	2-Bromo-5-iodobenzaldehyde	C7H4BrIO	424.7321	309.849	0.5002	12.1073	1	1032231245	--	--	--	51358477	Benzenoids	Benzene and substituted derivatives	5806.08	6499.26	5230.55	5321.28	4827.41	6051.67	0	0	0
MW00000968	[4-(Trifluoromethoxy)phenoxy]acetic acid	C9H7F3O4	219.0262	236.0296	0.6407	1.6924	1	72220509	--	--	--	697705	Benzenoids	Benzene and substituted derivatives	5864.33	11511.04	6845.15	6421.32	5925.31	10599.19	19480.48	17370.25	18819.07
MW00005629	5-Chloro-2-(2,4-dichlorophenoxy)aniline	C12H8Cl3NO	574.9413	286.9671	0.6318	12.207	1	56966520	--	--	--	92602	Benzenoids	Benzene and substituted derivatives	59136.57	56490.22	53465.09	55137.76	51446.15	53042.39	24498.77	23109.68	26527.71
MW00002753	2-Benzylamino-5-bromo-3-nitropyridine	C12H10BrN3O2	343.9436	306.9956	0.6013	0.7091	1	954228854	--	--	--	24903145	Benzenoids	Benzene and substituted derivatives	5971.99	3186.65	4713.48	3397.27	5776.94	4246.26	7100.76	5011.11	4148.45
MW00005501	5-[(3-Methoxyphenyl)amino]-1,3,4-thiadiazole-2-thiol	C9H9N3OS2	284.0213	239.0187	0.9041	1.9155	1	68161580	--	--	--	708541	Benzenoids	Benzene and substituted derivatives	60376.94	64538.1	61281.36	58865.64	57378.31	57438.79	75822.02	72109.37	71500.85
MW00004983	4-Fluoro-3-methylphenylamine	C7H8FN	189.0799	125.0641	0.6478	5.02	1	452697	--	--	--	67981	Benzenoids	Benzene and substituted derivatives	6053.29	3976.14	5731.61	3339.14	1041.39	2892.23	2378.89	1187.49	1100.2
MW00002377	2,6-Dichloro-4-(trifluoromethoxy)benzoic acid	C8H3Cl2F3O3	586.8458	273.9411	0.6334	12.2236	1	886502905	--	--	--	17750730	Benzenoids	Benzene and substituted derivatives	6091.6	5478.1	5147.05	4872.43	4882.34	5120.58	1479.65	2011.45	3261.24
MW00003622	3,4-Difluorobenzenecarboximidamide	C7H6F2N2	172.0695	156.0499	0.6238	3.845	1	114040505	--	--	--	4182707	Benzenoids	Benzene and substituted derivatives	6121.48	7203.84	2001.42	3492.37	1609.24	3871.22	6913.62	3860.16	16261.22
MW00008719	N-[4-(2-Aminoethyl)phenyl]benzenesulfonamide	C14H16N2O2S	299.0828	276.0932	0.6283	3.1919	1	159182124	--	--	--	15281645	Benzenoids	Benzene and substituted derivatives	6133.12	9561.92	4036.8	13540.42	10359.64	12283.04	9211.97	12365.2	15793.19
MW00008344	N-(4-Chlorophenyl)-2-isonicotinoylhydrazinecarboxamide	C13H11ClN4O2	313.0447	290.0571	0.892	12.1987	1	6276397	--	--	--	235214	Benzenoids	Benzene and substituted derivatives	6160.01	6138.65	6025.38	4879.17	5134.81	4658.96	1614.05	2364.24	3202.67
MW00000935	[2-Amino-1-(2-chlorophenyl)ethyl]dimethylamine	C10H15ClN2	237.0555	198.0924	0.642	3.1922	1	791601042	--	--	--	3158580	Benzenoids	Benzene and substituted derivatives	6162.55	6371.67	5762.85	6128.23	5507.1	5104.12	285.02	304.37	414.72
MW00004660	4-Amino-N-(3-chloro-4-fluorophenyl)benzene-1-sulfonamide	C12H10ClFN2O2S	299.006	300.0136	0.8806	0.6994	1	1037132845	--	--	--	28938084	Benzenoids	Benzene and substituted derivatives	61850.76	58859.73	58454.09	47688.66	54089.59	52726.93	41004.8	42646.1	45151.63
MW00005888	7-Nitro-2,3-dihydro-1,4-benzodioxine-6-carboxylic acid	C9H7NO6	138.019	225.0273	0.7294	12.1462	1	57672330	--	--	--	2946591	Benzenoids	Benzene and substituted derivatives	620.25	1352.92	574.38	1573.27	980.68	1326.53	1983.92	2931.48	1032.59
MW00000886	[(5-Bromo-2-fluorophenyl)methyl](ethyl)amine	C9H11BrFN	297.9594	231.0059	0.6356	0.7038	1	1016718583	--	--	--	18070880	Benzenoids	Benzene and substituted derivatives	6210.69	6924.12	4568.89	3929.92	4596.5	3099.57	4470.92	3728.79	5760.97
MW00009900	tert-Butyl 4-({[(4-methylphenyl)sulfonyl]oxy}methyl)-1-piperidinecarboxylate	C18H27NO5S	406.1099	369.161	0.6254	0.82	1	166815969	--	--	--	10642851	Benzenoids	Benzene and substituted derivatives	6222.8	7757.7	20357.01	13873.17	14531.77	14556.35	12431.43	12455.28	13152.13
MW00005613	5-Bromo-4-fluoro-2-nitrobenzaldehyde	C7H3BrFNO3	269.9199	246.928	0.8909999999999999	0.6996	1	213382457	--	--	--	11379638	Benzenoids	Benzene and substituted derivatives	62524.92	57043.35	55926.25	21961.06	21511.3	26426.85	25130.68	27097.3	16623.53
MW00006166	Benzamide, 4-[4-[(4'-chloro[1,1'-biphenyl]-2-yl)methyl]-1-piperazinyl]-N-[[4-[[(1R)-3-(dimethylamino)-1-[(phenylthio)methyl]propyl]amino]-3-nitrophenyl]sulfonyl]-	C42H45ClN6O5S2	811.2487	812.2581	0.8201	3.195	1	852808049	--	--	--	11228183	Benzenoids	Benzene and substituted derivatives	6321.24	7408.16	7366.37	7876.76	8032.02	8702.88	6117.8	6006.15	6059.79
MW00003170	2-Iodo-5-(trifluoromethyl)benzonitrile	C8H3F3IN	611.8864	296.9262	0.6496	12.2153	1	868166205	--	--	--	53363644	Benzenoids	Benzene and substituted derivatives	6325.61	5531.44	6539.12	5264.48	4604.11	5365.22	2169.99	2301.56	2508.41
MW00007302	Halfenprox	C24H23BrF2O3	475.0724	476.0799	0.6401	3.2033	1	111872583	--	--	--	10140464	Benzenoids	Benzene and substituted derivatives	6367.79	6810.52	4727.43	6011.93	5565.44	4863.13	6012.9	6763.42	7278.58
MW00007053	Ethyl 3-iodobenzoate	C9H9IO2	862.8593	275.9647	0.9029	12.2182	1	58313238	--	--	--	143542	Benzenoids	Benzene and substituted derivatives	6389.76	4870.46	4307.37	3734.02	4630.4	5198.55	639.57	1576.58	2507.6
MW00005539	5-[4-(Trifluoromethyl)phenyl]thiophene-2-carbaldehyde	C12H7F3OS	530.0673	256.017	0.616	3.2088	1	343604319	--	--	--	4674819	Benzenoids	Benzene and substituted derivatives	640.47	2355.99	2024.29	810.96	452.91	856.96	554.24	959.09	461.1
MW00005570	5-Amino-N-(4-bromophenyl)-2-fluorobenzenesulfonamide	C12H10BrFN2O2S	364.9394	343.963	0.5288	0.5992	1	1087784697	--	--	--	39870104	Benzenoids	Benzene and substituted derivatives	64711.38	11114.35	16100.81	13590.98	28751.33	27257.76	14623.52	19264.24	5751.2
MW00004465	4,4'-Oxydibenzenesulfonamide	C12H12N2O5S2	344.0387	328.0188	0.6021	12.2016	1	7566418	--	--	--	82054	Benzenoids	Benzene and substituted derivatives	65370.96	66217.81	71605.09	68235.26	69672.7	70440.16	42968.73	43551.7	45922.87
MW00001339	1,3-Bis(4-bromophenyl)-2-thiourea	C13H10Br2N2S	422.8565	383.8931	0.6406	12.6723	1	2059758	--	--	--	3652630	Benzenoids	Benzene and substituted derivatives	66143.51	49043.01	34615.93	34562.69	36771.86	32186.91	267.15	702.42	842.26
MW00004877	4-Chloro-N-(2-methoxy-5-methylphenyl)benzenesulfonamide	C14H14ClNO3S	358.0514	311.0383	0.8767	3.1922	1	349122210	--	--	--	795656	Benzenoids	Benzene and substituted derivatives	66477.57	62278.11	62685.09	62775.44	62110.92	58174.39	69785.2	69322.19	69558.04
MW00003534	3-(Aminosulfonyl)-2,6-difluorobenzoic acid	C7H5F2NO4S	255.0246	236.9907	0.6488	1.2646	1	926231449	--	--	--	16775984	Benzenoids	Benzene and substituted derivatives	675.17	2787.01	1861.44	1183.5	743.44	2332.17	1850.82	480.06	1810.82
MW00007665	Methyl {4-[(difluoromethyl)sulfonyl]phenyl}carbamate	C9H9F2NO4S	529.0373	265.022	0.6184	0.6866	1	303788627	--	--	--	763905	Benzenoids	Benzene and substituted derivatives	676.65	893.83	444.41	1135.28	1990.8	769.07	1105.54	586.6	2018.26
MW00001433	1-[(4-Bromophenyl)methyl]-4-methylpiperazine	C12H17BrN2	233.0436	268.0575	0.6474	1.2729	1	368879178	--	--	--	22197612	Benzenoids	Benzene and substituted derivatives	6838.25	8690.89	8904.41	7651.8	6166.67	7073.15	1382.7	1136.21	1724.32
MW00004975	4-Fluoro-2-iodophenylamine	C6H5FIN	491.9235	236.9451	0.6129	12.2153	1	61272762	--	--	--	2778283	Benzenoids	Benzene and substituted derivatives	6842.16	7342.28	8173.91	3751.9	8424.51	8396.84	2922.53	4333.39	4035.74
MW00001162	1-(4-Chlorobenzoyl)-4-piperidinecarboxylic acid	C13H14ClNO3	334.0192	267.0662	0.6227	12.2195	1	379724546	--	--	--	738125	Benzenoids	Benzene and substituted derivatives	6999.46	6848.77	7690.2	5329.86	2859.88	2880.57	2062.29	2120.06	2562.93
MW00005551	5-Amino-2,4-dichlorophenol	C6H5Cl2NO	159.9705	176.9748	0.5692	12.8883	1	39489797	--	--	--	101471	Benzenoids	Benzene and substituted derivatives	705044.88	388419.89	837144.63	139674.67	528280.46	271658.77	282678.69	173767.94	122283.07
MW00009454	Phenyltriethylammonium cation	C12H20N	393.2777	178.1596	0.9184	8.9903	1	310247	--	--	--	70525	Benzenoids	Benzene and substituted derivatives	707859.08	753122.59	697385.78	6281.9	726332.52	725086.48	748553.3	903882.0	861090.44
MW00007711	Methyl 2-amino-4-(difluoromethoxy)-5-methoxybenzoate	C10H11F2NO4	284.0142	247.0656	0.6495	3.1868	1	923683378	--	--	--	16228095	Benzenoids	Benzene and substituted derivatives	7097.3	4275.54	5422.8	3883.42	3881.41	1287.89	0	0	0
MW00009311	Oxadiargyl	C15H14Cl2N2O3	361.0135	340.0381	0.6007	12.2099	1	39807153	--	--	--	94498	Benzenoids	Benzene and substituted derivatives	71080.54	70132.21	70080.68	71277.18	68878.03	72088.29	53707.72	54322.67	51888.84
MW00004855	4-Chloro-3-trifluoromethylbenzenethiol	C7H4ClF3S	462.8987	211.9674	0.6088	12.2108	1	18800221	--	--	--	4961806	Benzenoids	Benzene and substituted derivatives	7168.36	7175.61	6262.69	5839.06	7875.1	6178.57	2899.55	2921.87	1901.2
MW00004247	4-(2-Amino-4-nitroanilino)phenol	C12H11N3O3	264.079	245.08	0.6453	3.2365	1	77806349	--	--	--	3400678	Benzenoids	Benzene and substituted derivatives	7258.32	9420.73	8830.73	7703.52	8220.02	7565.95	6011.08	8945.89	9803.13
MW00002239	2,4-Dichloro-3-cyano-5-fluorobenzoic acid	C8H2Cl2FNO2	213.9266	232.9447	0.6402	12.239	1	117528582	--	--	--	10900541	Benzenoids	Benzene and substituted derivatives	7354.51	12423.28	10680.78	4968.16	11821.25	8962.43	1853.63	5988.68	4718.07
MW00004561	4-[2-Chloro-5-(trifluoromethyl)anilino]-4-oxobutanoic acid	C11H9ClF3NO3	409.897	295.0223	0.626	12.9465	1	199803991	--	--	--	306155	Benzenoids	Benzene and substituted derivatives	74079.17	77195.02	36976.14	69542.39	119300.71	74739.02	25941.52	30794.44	24303.01
MW00001113	1-(3-Bromo-5-trifluoromethylphenylsulfonyl)piperidine	C12H13BrF3NO2S	407.9304	370.9802	0.5389	3.2034	1	951884698	--	--	--	26986229	Benzenoids	Benzene and substituted derivatives	7455.25	7688.9	9001.93	8780.97	8189.87	8117.55	11116.76	10691.8	10082.65
MW00001249	1,1,1,3,3,3-Hexafluoro-2-(4-methylphenyl)-2-propanol	C10H8F6O	241.002	258.0479	0.5558	1.2319	1	2010619	--	--	--	74829	Benzenoids	Benzene and substituted derivatives	746.48	1190.9	2561.3	3240.97	4780.36	5620.79	3091.87	3070.53	3513.75
MW00008881	N'-Benzoyl-4-nitrobenzohydrazide	C14H11N3O4	250.0609	285.075	0.6352	1.3496	1	6781653	--	--	--	3696545	Benzenoids	Benzene and substituted derivatives	7494.09	5407.6	8659.67	2877.4	3191.75	1173.78	2804.46	1820.42	1923.06
MW00007453	Isosulochrin	C17H16O7	377.061	332.0896	0.6442	1.2605	1	77282689	--	--	--	16681742	Benzenoids	Benzene and substituted derivatives	762.65	2274.97	2049.93	2018.15	2283.53	1291.41	835.54	466.53	1337.65
MW00000611	(2-Chloro-4-fluorophenoxy)acetic acid	C8H6ClFO3	186.9957	203.99900000000002	0.894	0.6996	1	399417	--	--	--	223069	Benzenoids	Benzene and substituted derivatives	77014.11	81515.04	80920.92	99880.99	86490.94	70424.66	91126.82	102434.95	129563.15
MW00005869	7-Chloro-N-(4-nitrophenyl)thiazolo[5,4-d]pyrimidin-2-amine	C11H6ClN5O2S	325.0268	306.9931	0.6396	4.4423	1	871266830	--	--	--	11630922	Benzenoids	Benzene and substituted derivatives	771.02	350.4	215.09	557.83	562.18	926.72	570.43	1740.78	1393.74
MW00007678	Methyl 2-(4-chloro-3-nitrobenzoyl)benzoate	C15H10ClNO5	342.0141	319.0248	0.6493	1.9044	1	20643689	--	--	--	14994660	Benzenoids	Benzene and substituted derivatives	7713.56	7398.73	7573.28	5352.39	8184.7	6800.81	7338.48	5668.75	7811.03
MW00001601	1H-Indole-3-carboxamide, 1-pentyl-N-phenyl-	C20H22N2O	327.1537	306.1732	0.8115	5.779	1	1430634879	--	--	--	91936885	Benzenoids	Benzene and substituted derivatives	7783.6	6197.48	6510.64	8669.88	9131.32	10083.33	14485.01	14754.41	16020.01
MW00001076	1-(2-Bromo-4-methylphenyl)hydrazine	C7H9BrN2	398.9814	199.9949	0.5617	12.1684	1	67156574	--	--	--	292001	Benzenoids	Benzene and substituted derivatives	7823.33	2914.95	3913.3	4718.67	4377.37	15615.61	15893.19	2708.92	2773.98
MW00009747	Secoemestrin C	C27H22N2O10S4	661.0117	662.0157	0.9212	12.2016	1	196092985	--	--	--	45359411	Benzenoids	Benzene and substituted derivatives	7992.15	7735.71	8584.25	7947.92	7813.63	8716.98	3803.84	2928.98	3895.7
MW00002191	2,4,5-Trichloroaniline	C6H4Cl3N	212.975	194.9409	0.6402	12.2153	1	636306	--	--	--	12487	Benzenoids	Benzene and substituted derivatives	7993.77	7250.01	8431.62	10595.52	9360.7	9851.72	4479.42	2602.63	3288.28
MW00008362	N-(4-Chlorophenyl)-N'-(5-methyl-2-pyridinyl)urea	C13H12ClN3O	260.0596	261.0669	0.6495	1.9155	1	35551565	--	--	--	773332	Benzenoids	Benzene and substituted derivatives	8046.5	7481.01	6906.72	6309.02	6478.86	3921.41	5516.13	6677.7	6126.36
MW00002006	2-(Benzoylamino)-5-phenyl-3-thiophenecarboxylic acid	C18H13NO3S	647.1229	323.0616	0.8606	1.8961	1	380646208	--	--	--	709215	Benzenoids	Benzene and substituted derivatives	8057.02	7630.67	7763.95	4931.88	5014.19	5250.51	5918.79	4444.27	5252.59
MW00008711	N-[3-[(4aS,7aS)-2-Amino-4,4a,5,7-tetrahydrofuro[3,4-d][1,3]thiazin-7a-yl]-4-fluorophenyl]-5-fluoropicolinamide	C18H16F2N4O2S	504.9713	390.0962	0.6431	0.6996	1	1262036509	--	--	--	49837968	Benzenoids	Benzene and substituted derivatives	814.88	828.9	1954.89	1240.8	1758.9	1624.56	411.57	364.83	884.88
MW00005147	4-Iodo-3-(trifluoromethoxy)benzoic acid	C8H4F3IO3	662.825	331.9157	0.6102	12.2265	1	886762670	--	--	--	2783148	Benzenoids	Benzene and substituted derivatives	8198.58	7092.62	6968.2	8079.95	6714.32	7856.7	1468.16	3301.87	2534.96
MW00006263	Benzoic acid, 2-amino-4-[[(2,5-dichlorophenyl)amino]carbonyl]-, methyl ester	C15H12Cl2N2O3	303.0083	338.0225	0.6224	1.9002	1	59673824	--	--	--	761588	Benzenoids	Benzene and substituted derivatives	8220.15	6992.88	9227.2	4520.17	6657.43	6275.89	2807.6	1047.62	1808.26
MW00000713	(4-Bromo-2-fluorophenyl)methanol	C7H6BrFO	238.9254	203.9586	0.6591	0.9696	1	188582629	--	--	--	2734027	Benzenoids	Benzene and substituted derivatives	8229.37	4903.11	9824.15	5733.66	7493.35	6301.67	283.67	727.74	360.1
MW00004219	4-(1,3-Dithiolan-2-yl)aniline	C9H11NS2	180.0309	197.0333	0.5786	4.9702	1	94838730	--	--	--	2778405	Benzenoids	Benzene and substituted derivatives	823.24	2528.98	3063.98	824.95	838.95	810.89	1033.65	163.94	761.54
MW00008959	N-Benzyl-N-cyclohexylamine	C13H19N	190.1591	189.1518	0.6474	12.1073	1	4383259	--	--	--	204463	Benzenoids	Benzene and substituted derivatives	8291.79	11894.1	7325.89	10113.62	9946.05	14159.41	2634.43	3040.63	3017.46
MW00003399	3-((1-(2-Carbamoylanilino)-1-oxopropan-2-yl)amino)-3-oxopropanoic acid	C13H15N3O5	370.0159	293.1012	0.7394	1.8836	1	1796886399	--	--	--	75528842	Benzenoids	Benzene and substituted derivatives	837.98	1029.2	1068.61	640.74	680.34	1001.87	2933.65	1211.93	1719.85
MW00009874	Tecloftalam	C14H5Cl6NO3	460.8606	444.8401	0.5663	0.7167	1	76280916	--	--	--	53469	Benzenoids	Benzene and substituted derivatives	841.44	1736.55	1487.28	2206.15	1555.72	1776.0	4361.68	6272.83	6260.12
MW00008178	N-(3-Chloro-4-fluorophenyl)-2,2-dimethylpropanamide	C11H13ClFNO	210.0489	229.067	0.6373	3.5855	1	188787179	--	--	--	3318532	Benzenoids	Benzene and substituted derivatives	85420.05	91308.04	91440.33	90350.92	93400.87	94080.84	80975.55	79354.4	88648.56
MW00001281	1,2,4,5-Benzenetetracarboxamide	C10H10N4O4	231.0521	250.0702	0.6359	0.9077	1	6183353	--	--	--	261811	Benzenoids	Benzene and substituted derivatives	863.42	779.77	1489.59	457.22	805.63	503.38	1599.44	1815.85	709.19
MW00004348	4-(4-Oxo-2-thioxo-1,3-thiazolidin-3-yl)benzoic acid	C10H7NO3S2	233.9689	252.9867	0.6483	0.7462	1	6322607	--	--	--	233538	Benzenoids	Benzene and substituted derivatives	8778.84	5234.69	5196.41	14879.76	5402.47	28032.93	9937.62	2855.52	3960.42
MW00010116	Zinndiol	C15H24O6	323.147	300.1573	0.7074	7.7328	1	148717797	--	--	--	10380050	Benzenoids	Benzene and substituted derivatives	8828.24	9543.03	10473.47	10113.16	5486.16	2563.58	6425.13	4242.11	3988.43
MW00000975	[5-(2,5-Dichlorobenzyl)thiazol-2-yl]amine	C10H8Cl2N2S	321.9946	257.9785	0.6291	2.4946	1	405921359	--	--	--	717342	Benzenoids	Benzene and substituted derivatives	8859.13	8361.3	6994.16	6563.34	5747.06	6590.56	4327.48	4625.2	5058.71
MW00004678	4-Amino-N-methyl-N-phenylbenzenesulfonamide	C13H14N2O2S	365.0316	262.0776	0.9094	12.1684	1	63826120	--	--	--	308590	Benzenoids	Benzene and substituted derivatives	8870.45	7495.29	8423.56	8134.78	10115.92	8036.07	9913.67	10855.99	6754.55
MW00004765	4-Bromoaniline	C6H6BrN	285.8452	170.9684	0.5169	12.6681	1	106401	--	--	--	7807	Benzenoids	Benzene and substituted derivatives	892.31	1927.86	1744.31	1280.6	1770.13	1826.95	333.26	147.98	389.24
MW00004251	4-(2-Aminopropyl)-N,N-dimethylaniline	C11H18N2	159.1289	178.14700000000002	0.6337	7.7731	1	57580639	--	--	--	3043612	Benzenoids	Benzene and substituted derivatives	8952.46	7532.97	9323.68	6582.97	9271.2	9598.78	9768.98	8963.95	21074.79
MW00002108	2,3,4,5,6-Pentafluorophenyl ethane-1-sulfonate	C8H5F5O3S	274.9783	275.988	0.5549	3.2117	1	597553601	--	--	--	2783105	Benzenoids	Benzene and substituted derivatives	8991.05	6614.44	8021.56	7821.21	9682.54	7910.91	5914.71	3620.29	4021.61
MW00000936	[2-Bromo-5-(trifluoromethyl)phenyl]acetonitrile	C9H5BrF3N	548.9009	262.9557	0.6416	12.2153	1	732306262	--	--	--	2783247	Benzenoids	Benzene and substituted derivatives	9000.72	7939.03	7879.42	6500.92	6129.24	6713.5	3301.85	3466.67	3669.26
MW00008554	N-(tert-Butyl)-N'-(3-chlorophenyl)thiourea	C11H15ClN2S	485.1364	242.0644	0.6336	3.1922	1	185500463	--	--	--	892952	Benzenoids	Benzene and substituted derivatives	902.38	528.75	531.94	386.96	956.21	1141.63	155.01	824.84	617.88
MW00001114	1-(3-Bromobenzyl)-1H-imidazole	C10H9BrN2	270.9661	235.9949	0.6962	1.9072	1	72459473	--	--	--	10220337	Benzenoids	Benzene and substituted derivatives	9023.86	10101.43	8144.93	7369.99	7760.19	8786.78	14322.33	12307.21	13743.6
MW00009237	N-Undecylbenzenesulfonic acid	C17H28O3S	311.1687	312.1759	0.6418	11.9067	2-Insilico	39156-49-5	HMDB0032549	--	--	38222	Benzenoids	Benzene and substituted derivatives	90412.06	257247.42	261875.68	92587.45	191490.73	172782.78	787286.92	725810.54	726879.13
MW00001444	1-[(4-Fluorophenyl)sulfonyl]-3-piperidinecarboxylic acid	C12H14FNO4S	329.0966	287.0628	0.6426	3.2005	1	385403974	--	--	--	2770512	Benzenoids	Benzene and substituted derivatives	9073.85	7839.14	9803.14	9952.73	6608.21	8703.71	8761.69	8943.89	7622.06
MW00007231	Fosfluconazole	C13H13F2N6O4P	402.0911	386.0704	0.5431	5.9203	1	194798839	--	--	--	214356	Benzenoids	Benzene and substituted derivatives	9079.41	10989.45	10321.11	8651.68	10624.71	11214.77	25991.68	22751.45	22605.22
MW00000575	(2,4-Difluorophenoxy)acetic acid	C8H6F2O3	375.0498	188.0285	0.6443	3.2075	1	399440	--	--	--	223072	Benzenoids	Benzene and substituted derivatives	9090.13	6470.06	8186.04	8189.15	5161.95	6256.99	5891.47	8326.14	5583.61
MW00003767	3-[(4-Nitrobenzyl)sulfanyl]propanoic acid	C10H11NO4S	317.96	241.0409	0.6495	12.2153	1	7597446	--	--	--	245181	Benzenoids	Benzene and substituted derivatives	90916.23	85788.36	90177.39	87557.18	84999.67	78464.32	44934.88	49552.05	45913.57
MW00000585	(2-{2-[(2,3-Dichlorophenyl)amino]-2-oxoethoxy}phenyl)phosphonic acid	C14H12Cl2NO5P	451.902	374.983	0.6412	12.2153	1	919739790	--	--	--	17589598	Benzenoids	Benzene and substituted derivatives	9199.18	9447.43	9494.84	9226.22	9295.74	8928.43	4475.48	4115.13	5240.61
MW00005010	4-Fluoro-N-[2-(trifluoromethyl)phenyl]benzamide	C14H9F4NO	266.0584	283.062	0.6213	1.9043	1	2053998	--	--	--	310704	Benzenoids	Benzene and substituted derivatives	9226.34	5587.32	7430.54	7398.48	5697.46	6082.61	5759.05	3183.29	4496.57
MW00001241	1-(Phenylsulfonyl)cyclopentanecarboxylic acid	C12H14O4S	321.0141	254.0613	0.6113	0.8265	1	134937341	--	--	--	14938070	Benzenoids	Benzene and substituted derivatives	924.68	685.79	1126.66	4272.0	4421.49	2168.1	4060.92	4721.28	4879.97
MW00000721	(4-Bromophenyl)-N-propylmethanesulfonamide	C10H14BrNO2S	620.9467	290.9929	0.5422	12.3482	1	223555859	--	--	--	17741333	Benzenoids	Benzene and substituted derivatives	9240.23	8651.14	10913.04	9481.29	8484.04	7939.7	7930.01	7234.11	6185.72
MW00006385	Bis(4-bromophenyl)methanol	C13H10Br2O	98.9756	339.9098	0.5473	12.4688	1	29334187	--	--	--	520429	Benzenoids	Benzene and substituted derivatives	9243251.15	6366891.12	8702874.31	4190605.22	8363482.89	8113393.51	5497401.08	7478982.53	7946406.31
MW00002654	2-Amino-4-(4-bromophenyl)-5-oxo-7-phenyl-5,6,7,8-tetrahydro-4H-chromene-3-carbonitrile	C22H17BrN2O2	456.9957	420.0473	0.6297	0.6986	1	311326575	--	--	--	2839225	Benzenoids	Benzene and substituted derivatives	9378.88	8159.06	8470.03	6924.62	8090.66	4592.38	3022.83	1197.96	7262.99
MW00008020	N-(2-Chlorophenyl)-1,3-thiazol-2-amine	C9H7ClN2S	438.0376	210.0018	0.6491	2.4943	1	136343798	--	--	--	915708	Benzenoids	Benzene and substituted derivatives	945.69	1060.3	1523.93	946.32	707.25	1150.79	1078.48	389.1	604.77
MW00003997	3-Fluoro-4-[[2-hydroxy-2-(1,1,4,4-tetramethyltetralin-6-yl)acetyl]amino]benzoic acid	C23H26FNO4	417.2182	399.1846	0.6251	7.7785	1	185629225	--	--	--	2418	Benzenoids	Benzene and substituted derivatives	94513.3	92984.52	82256.09	78045.7	69470.63	96393.3	77217.65	74112.42	70731.45
MW00003180	2-Iodo-N-(6-methyl-1,3-benzothiazol-2-yl)benzamide	C15H11IN2OS	416.9529	393.9637	0.6444	12.207	1	349619756	--	--	--	1019368	Benzenoids	Benzene and substituted derivatives	94551.6	88364.63	89994.7	90295.11	83778.69	87587.86	48880.99	47546.39	51057.71
MW00004782	4-Bromo-N-butyl-3-(trifluoromethyl)benzenesulfonamide	C11H13BrF3NO2S	403.9512	358.9802	0.6213	1.6799	1	1020253057	--	--	--	46738717	Benzenoids	Benzene and substituted derivatives	946.24	125.5	647.44	1487.64	956.42	563.29	2261.95	1947.14	1996.01
MW00004161	3-Nitro-N-(2-pyridinyl)benzamide	C12H9N3O3	264.0386	243.0644	0.6136	12.2813	1	85367017	--	--	--	676057	Benzenoids	Benzene and substituted derivatives	953.91	1619.5	1677.56	2556.31	1641.39	2116.69	354.72	864.43	772.22
MW00003254	2-Methyl-4-phenyl-3-butyn-2-ol	C11H12O	178.123	160.0888	0.6253	7.6871	1	1719193	--	--	--	288327	Benzenoids	Benzene and substituted derivatives	9532.77	8419.28	10178.04	3437.93	1807.44	1665.93	3308.67	4934.22	3505.39
MW00008468	N-(4-Methylphenyl)-N'-(6-methyl-2-pyridinyl)thiourea	C14H15N3S	258.1014	257.0987	0.6558	1.2231	1	71196811	--	--	--	5233897	Benzenoids	Benzene and substituted derivatives	956.5	605.35	1062.78	517.68	232.94	605.92	487.55	384.9	550.16
MW00006384	Bis(4-aminophenyl)amine	C12H13N3	313.9861	199.1109	0.6405	2.4943	1	537655	--	--	--	10841	Benzenoids	Benzene and substituted derivatives	9613.52	12535.92	12488.49	10541.66	9085.83	10705.93	283.71	1193.25	183.9
MW00005766	6-(Benzenesulfonyl)-2,3-dihydropyridazin-3-one	C10H8N2O3S	274.9929	236.0256	0.7234	3.1922	1	141060788	--	--	--	11701437	Benzenoids	Benzene and substituted derivatives	9634.9	11333.25	10985.57	11434.34	9610.99	9572.88	483.66	537.8	542.88
MW00007492	Lasmiditan	C19H18F3N3O2	358.1164	377.1351	0.5872	5.7707	1	439239904	--	--	--	11610526	Benzenoids	Benzene and substituted derivatives	968.89	2821.25	1953.18	2062.53	2275.59	2202.36	1144.01	1981.15	1171.39
MW00002495	2-[(4-Chloro-2-nitrophenyl)thio]acetic acid	C8H6ClNO4S	494.9489	246.9706	0.6265	12.207	1	6375617	--	--	--	80780	Benzenoids	Benzene and substituted derivatives	9739.42	10789.99	8952.23	10363.18	5670.67	8612.62	3421.57	3036.57	3249.6
MW00008687	N-[2-Chloro-5-(trifluoromethyl)phenyl]-3-oxobutanamide	C11H9ClF3NO2	313.9872	279.0274	0.6208	1.9321	1	585977	--	--	--	268290	Benzenoids	Benzene and substituted derivatives	9781.37	10890.63	10694.26	11896.37	12779.9	10583.84	13468.52	5971.04	8018.82
MW00006243	Benzhydrol	C13H12O	139.0926	184.0888	0.9886	3.195	1	91010	--	--	--	7037	Benzenoids	Benzene and substituted derivatives	979571.66	986659.77	984124.4	971655.86	985996.11	978096.81	1057711.08	1047328.09	1045176.56
MW00005222	4-Methyl-2-[4-(trifluoromethyl)phenyl]-1,3-thiazole-5-carboxylic acid	C12H8F3NO2S	307.9977	287.0228	0.6303	0.6946	1	144059869	--	--	--	2775663	Benzenoids	Benzene and substituted derivatives	983.92	2274.04	1545.58	2887.42	2063.13	1715.96	3780.23	3536.07	4941.36
MW00117081	1-Ethyl-6-fluorobenzimidazole	C9H9FN2	150.058	164.075	0.7486	0.9239	1	1187385870	--	--	--	46739578	Organoheterocyclic compounds	Benzimidazoles	11893.41	9507.68	10335.75	8051.5	8395.16	6453.96	6594.13	4221.86	4190.99
MW00116494	1-(3,4-Dichlorobenzyl)-5,6-dimethyl-1H-benzimidazole	C16H14Cl2N2	607.0991	304.0534	0.6296	1.9155	1	878974357	--	--	--	2949939	Organoheterocyclic compounds	Benzimidazoles	1193.63	584.72	1271.13	2218.02	2978.48	1970.75	1076.82	1554.89	4128.64
MW00117525	2-(1-Methyl-1H-pyrazol-4-yl)-1H-benzimidazole	C11H10N4	243.0622	198.0905	0.6258	3.8261	1	956515085	--	--	--	16227558	Organoheterocyclic compounds	Benzimidazoles	123.02	129.95	251.16	1346.19	855.3	992.58	3610.39	7440.81	4304.61
MW00120262	4-[1-(4-Chlorobenzyl)-1H-benzimidazol-2-yl]-1,2,5-oxadiazol-3-amine	C16H12ClN5O	324.0657	325.073	0.6498	1.9321	1	296771045	--	--	--	683053	Organoheterocyclic compounds	Benzimidazoles	1471.14	1931.38	1308.69	509.69	1930.1	1488.36	1013.48	1488.53	899.43
MW00117789	2-(5-Fluoro-1H-benzo[d]imidazol-2-yl)ethanamine	C9H10FN3	293.9608	179.0859	0.6414	0.7048	1	887405223	--	--	--	16767401	Organoheterocyclic compounds	Benzimidazoles	15866.38	15077.93	16220.21	14199.89	14278.46	14303.28	13167.71	13890.53	18294.18
MW00117501	2-(1H-Benzimidazol-2-ylthio)-N,N-dimethylethanamine	C11H15N3S	266.0701	221.0987	0.6432	4.7916	1	7673894	--	--	--	30184	Organoheterocyclic compounds	Benzimidazoles	328.21	2599.73	1013.51	1438.34	499.22	1873.71	1084.06	316.74	665.79
MW00117000	1-Amino-1H-benzimidazole-2-sulfonic acid	C7H7N3O3S	327.8955	213.0208	0.6256	12.5934	1	120341040	--	--	--	2724776	Organoheterocyclic compounds	Benzimidazoles	36962.27	33293.72	25245.6	30135.23	37583.27	36867.67	523.6	776.86	1477.46
MW00117710	2-(4-Chlorobenzyl)-1H-benzimidazole	C14H11ClN2	263.0355	242.0611	0.6269	0.7052	1	5468666	--	--	--	225500	Organoheterocyclic compounds	Benzimidazoles	4278.61	5630.67	2811.6	3542.46	4993.23	3446.71	1807.98	2125.36	1057.62
MW00120400	4-Bromo-2-{[(1-ethyl-1H-benzimidazol-2-yl)amino]methyl}phenol	C16H16BrN3O	390.0246	345.0477	0.6736	3.2337	1	364748243	--	--	--	787412	Organoheterocyclic compounds	Benzimidazoles	5130.83	3622.08	5672.34	4390.4	4978.09	4859.24	2124.29	2621.97	2228.85
MW00124795	Lansoprazole sulfone	C16H14F3N3O3S	404.0705	385.0708	0.5921	1.9238	1	131926993	HMDB0014009	--	--	10385385	Organoheterocyclic compounds	Benzimidazoles	6153.35	6735.97	7847.83	11819.42	7762.85	10660.11	11415.67	11521.96	8234.87
MW00119066	3-(1H-benzimidazol-2-yl)-2H-indazole	C14H10N4	252.1234	234.0905	0.7225	7.4212	1	1097816835	--	--	--	135464491	Organoheterocyclic compounds	Benzimidazoles	6276.76	5251.54	5661.7	1336.63	1386.32	1304.55	1312.21	952.77	1798.46
MW00116590	1-(4-Nitrophenyl)-1H-benzimidazole	C13H9N3O2	315.9883	239.0695	0.6311	2.4943	1	22492144	--	--	--	4327052	Organoheterocyclic compounds	Benzimidazoles	6326.02	5290.97	7626.73	4576.3	2398.99	4625.76	1234.11	601.21	818.7
MW00119048	2-Undecyl-1H-benzimidazole	C18H28N2	309.1741	272.2252	0.6265	11.9773	1	5851514	--	--	--	459455	Organoheterocyclic compounds	Benzimidazoles	6464.08	6911.99	7779.42	10372.21	9285.2	11806.97	119141.51	32558.58	52209.87
MW00118502	2-Chloro-1-(4-fluorobenzyl)benzimidazole	C14H10ClFN2	336.9708	260.0517	0.6455	12.2153	1	84946203	--	--	--	3020241	Organoheterocyclic compounds	Benzimidazoles	6957.76	6427.95	9396.64	4297.26	4409.03	7090.61	3335.47	4474.53	1077.72
MW00118925	2-Octyl-1H-benzimidazole	C15H22N2	297.1529	230.1783	0.9251	11.6449	1	13060247	--	--	--	1713139	Organoheterocyclic compounds	Benzimidazoles	72091.6	84748.17	87257.62	66288.74	51859.03	85697.08	220316.14	187956.66	167673.84
MW00119067	3-(1H-Benzimidazol-2-yl)-4-chloroaniline	C13H10ClN3	261.0901	243.0563	0.6408	6.0539	1	313402163	--	--	--	278831	Organoheterocyclic compounds	Benzimidazoles	785.45	509.72	943.88	179.25	117.0	219.97	3519.77	285.61	2528.22
MW00119767	3-Hydroxyphenazepam	C15H10BrClN2O2	405.9955	363.9614	0.6257	12.315	1	70030114	--	--	--	125820	Organoheterocyclic compounds	Benzodiazepines	13990.38	10765.64	7358.54	12444.08	12387.2	14242.22	2382.52	11194.8	18102.46
MW00122488	7-Aminoclonazepam	C15H12ClN3O	399.9416	285.0669	0.8739	0.6981	1	4959175	HMDB0041817	--	--	188298	Organoheterocyclic compounds	Benzodiazepines	20638.48	19360.65	19556.8	24314.37	16861.2	15664.68	22061.24	25939.99	35020.45
MW00116067	(4R)-4-Methyl-6-[1-methyl-3-(1-methylpyrazol-4-yl)indazol-5-yl]-1,3,4,5-tetrahydro-1,5-benzodiazepin-2-one	C22H22N6O	409.1758	386.1855	0.9702	7.6294	1	1884712473	--	--	--	121271792	Organoheterocyclic compounds	Benzodiazepines	5170.51	4270.62	3624.95	5561.16	4133.5	4655.46	13228.31	15201.29	14426.15
MW00124942	Merazolam	C18H14Cl2N4S	411.0106	388.0316	0.6702	12.157	1	85677798	--	--	--	1032812	Organoheterocyclic compounds	Benzodiazepines	8169.86	8152.74	6987.12	7277.94	7091.67	7772.56	1677.72	1057.36	2264.81
MW00124273	Flubromazepam	C15H10BrFN2O	366.9568	331.9961	0.5512	1.2574	1	2647509	--	--	--	12947024	Organoheterocyclic compounds	Benzodiazepines	829.72	2762.76	2805.99	1034.57	381.97	1511.37	3824.34	2814.37	3282.0
MW00119486	3-{[(2-Fluorophenyl)sulfanyl]methyl}-1-benzofuran-2-carboxylic acid	C16H11FO3S	603.0751	302.0413	0.6376	0.8092	1	1040042281	--	--	--	28888232	Organoheterocyclic compounds	Benzofurans	122.87	194.56	673.12	1687.76	848.0	752.26	282.44	176.64	658.79
MW00121587	5-Fluoro-1-benzofuran-2-carboxylic acid	C9H5FO3	145.0077	180.0223	0.5996	1.5762	1	89197626	--	--	--	10986872	Organoheterocyclic compounds	Benzofurans	213344.69	702670.35	198061.07	214125.46	165211.59	171728.83	182513.52	157963.84	124314.7
MW00119485	3-{[(2-Chlorophenyl)sulfanyl]methyl}-1-benzofuran-2-carboxylic acid	C16H11ClO3S	394.931	318.0117	0.6357	0.7079	1	1039967311	--	--	--	28888287	Organoheterocyclic compounds	Benzofurans	2789.91	3690.03	5500.41	2781.89	1087.06	3720.28	1991.01	1586.43	1537.6
MW00126277	Phthalic anhydride	C8H4O3	149.0234	148.016	0.6422	3.5747	1	85449	--	--	--	6811	Organoheterocyclic compounds	Benzofurans	28664.72	14769.33	19079.29	13613.03	21899.45	23149.68	18677.91	25547.18	27711.43
MW00124128	Ethyl 4,6-dibromo-5-hydroxy-2-methyl-1-benzofuran-3-carboxylate	C12H10Br2O4	414.8569	375.8946	0.6602	12.2818	1	7287425	--	--	--	1517775	Organoheterocyclic compounds	Benzofurans	3313.34	2921.78	6119.99	3645.63	2883.96	655.41	1002.38	590.52	1539.62
MW00122360	6-Methoxy-2,2-dimethyl-2,3-dihydro-4H-chromen-4-one	C12H14O3	189.0909	206.0943	0.6158	7.1553	2-Search-DB	13229599	HMDB0041410	--	--	12531626	Organoheterocyclic compounds	Benzopyrans	15765.51	16956.2	18535.9	13580.16	14405.24	15697.14	11552.38	8698.93	8305.06
MW00121524	5-Chloro-6-methoxymellein	C11H11ClO4	306.0504	242.0346	0.6459	3.2169	1	19314933	--	--	--	75411932	Organoheterocyclic compounds	Benzopyrans	17991.54	18247.1	18007.57	13835.12	14833.8	13375.96	10084.84	11159.5	11333.65
MW00125281	Methyl 6-fluoro-2-chromanecarboxylate	C11H11FO3	257.0825	210.0692	0.6149	0.8711	1	874649828	--	--	--	18614917	Organoheterocyclic compounds	Benzopyrans	255.44	1320.23	2312.4	225.11	1342.21	805.9	1628.96	612.68	499.74
MW00119753	3-Hydroxy-4-methoxyxanthone	C14H10O4	309.0112	242.0579	0.6471	12.1821	1	58315654	--	--	--	5464639	Organoheterocyclic compounds	Benzopyrans	2743.66	2139.88	1207.02	3043.51	2448.51	2826.24	1135.25	1681.93	1000.92
MW00116348	[5-Formyl-2-(2-hydroxypropan-2-yl)-4a,6-dimethyl-2,3,4,7,8,8a-hexahydrochromen-4-yl] acetate	C17H26O5	309.1708	310.178	0.894	7.4574	1	2058400647	--	--	--	102571648	Organoheterocyclic compounds	Benzopyrans	36524.04	100353.79	38154.07	38371.89	36041.63	38746.82	34480.8	48649.3	101048.15
MW00121006	5(6)-Carboxyfluorescein diacetate succinimidyl ester	C29H19NO11	594.0457	557.0958	0.5818	0.8253	1	150347594	--	--	--	5048409	Organoheterocyclic compounds	Benzopyrans	390.91	640.05	1082.59	1942.24	1522.26	925.67	739.76	2397.61	1434.12
MW00120791	4'-O-β-D-Glucosyl-5-O-methylvisamminol	C22H28O10	433.1354	452.1682	0.7365	7.2164	1	84272855	--	--	--	21670038	Organoheterocyclic compounds	Benzopyrans	660.11	2729.89	2252.75	272.13	2557.97	626.51	1102.99	1373.63	4289.73
MW00123204	Benzo[d]thiazol-2-ylmethyl 4-oxo-4H-chromene-2-carboxylate	C18H11NO4S	355.0746	337.0409	0.6318	7.766	1	361478899	--	--	--	746280	Organoheterocyclic compounds	Benzopyrans	7027.03	6941.61	6022.4	6730.47	6266.17	6298.39	7918.75	5856.23	10839.86
MW00119497	3a,6-Dihydroxy-9-(3-hydroxy-3-methylbutyl)-4-methoxy-3a,12a-dihydro-5H-furo[3',2'	C23H22O8	445.1301	426.1315	0.6276	0.8198	1	2060321222	--	--	--	73715831	Organoheterocyclic compounds	Benzopyrans	924.67	686.47	1674.04	3580.28	2860.61	2345.89	2862.31	2104.32	2786.92
MW00126395	Promethazine N-oxide	C17H20N2OS	364.1455	300.1296	0.6466	7.3963	1	81480399	--	--	--	14424093	Organoheterocyclic compounds	Benzothiazines	4933.49	1133.46	1620.91	222.64	252.92	320.54	201.19	406.65	105.39
MW00115917	(10-Methyl-10H-phenothiazin-2-yl)acetic acid	C15H13NO2S	541.128	271.0667	0.5457	3.1868	1	13993652	--	--	--	4164	Organoheterocyclic compounds	Benzothiazines	586.58	629.14	1086.53	2596.96	1175.64	1330.58	833.95	707.98	290.16
MW00125844	N-Cyclohexyl-10H-phenothiazine-10-carboxamide	C19H20N2OS	363.096	324.1296	0.7277	0.8243	1	371937041	--	--	--	705769	Organoheterocyclic compounds	Benzothiazines	792.5	500.14	8876.57	5510.78	4074.75	3116.26	943.46	1524.01	2202.44
MW00116771	1,3-Benzothiazol-2-yl difluoromethyl sulfide	C8H5F2NS2	239.9723	216.9831	0.6416	0.8124	1	943088	--	--	--	1522327	Organoheterocyclic compounds	Benzothiazoles	1077.22	587.34	2334.3	492.57	967.68	528.18	1599.01	1789.43	2433.71
MW00118719	2-Hydrazino-6-methyl-1,3-benzothiazole	C8H9N3S	357.0962	179.0517	0.6484	0.8706	1	20174690	--	--	--	2049839	Organoheterocyclic compounds	Benzothiazoles	1085.79	382.23	458.76	2637.07	1557.03	2616.8	2494.04	2112.45	2026.3
MW00115911	(1,3-Benzothiazol-2-ylsulfonyl)acetic acid	C9H7NO4S2	512.9556	256.9816	0.6225	0.7015	1	625080888	--	--	--	693337	Organoheterocyclic compounds	Benzothiazoles	1122.89	2476.48	882.86	816.09	397.43	1195.47	1461.81	721.38	1080.73
MW00122416	6-Nitro-1,3-benzothiazol-2(3H)-one	C7H4N2O3S	194.9886	195.9943	0.706	0.7011	1	28620124	--	--	--	641571	Organoheterocyclic compounds	Benzothiazoles	14301.07	13493.38	12627.68	10584.23	13490.01	10450.53	9436.64	11499.85	12689.17
MW00122348	6-Iodo-1,3-benzothiazol-2-amine	C7H5IN2S	291.9419	275.9218	0.5881	1.9072	1	16582584	--	--	--	3524848	Organoheterocyclic compounds	Benzothiazoles	14660.14	14923.32	10148.36	5321.5	14332.57	7078.27	3253.66	902.16	579.52
MW00120157	4,5,6-Trifluorobenzothiazol-2-ylamine	C7H3F3N2S	168.983	203.9969	0.6499	12.4605	1	328037327	--	--	--	2318828	Organoheterocyclic compounds	Benzothiazoles	180883.72	207306.95	194255.36	197665.59	101594.83	205023.78	37668.41	91442.55	2368.88
MW00126001	N-Methylbenzothiazolium cation	C8H8NS	115.024	150.0377	0.6399	12.2029	1	697665	--	--	--	22490	Organoheterocyclic compounds	Benzothiazoles	1859.14	2388.17	1563.49	1297.14	2100.92	3240.56	1206.35	2092.44	1783.92
MW00120386	4-Bromo-1,3-benzothiazole-2-thiol	C7H4BrNS2	243.8874	244.8969	0.7477	0.8105	1	1083181412	--	--	--	19824439	Organoheterocyclic compounds	Benzothiazoles	20614.21	16373.45	26074.15	17735.18	16860.9	13558.26	32667.57	23812.89	27708.09
MW00117458	2-(1,3-Benzothiazol-2-yl)-4-chlorophenol	C13H8ClNOS	520.9964	261.0015	0.8611	12.2016	1	6265970	--	--	--	233869	Organoheterocyclic compounds	Benzothiazoles	22781.16	22403.27	21118.68	22770.49	20927.68	21420.54	11250.89	10098.28	10005.81
MW00117869	2-(Trifluoromethyl)-1,3-benzothiazole-6-carboxylic acid	C9H4F3NO2S	512.0171	246.9915	0.6359	2.4943	1	55439753	--	--	--	12207999	Organoheterocyclic compounds	Benzothiazoles	2501.06	1013.57	2005.48	1532.66	742.41	1397.27	1060.59	1072.85	1067.45
MW00118721	2-Hydrazinyl-1,3-benzothiazole-6-carbohydrazide	C8H9N5OS	242.0512	223.0528	0.614	0.8161	1	924869078	--	--	--	18526110	Organoheterocyclic compounds	Benzothiazoles	2579.27	753.48	14336.73	2050.98	1694.04	2895.41	3513.15	3202.04	3926.35
MW00120409	4-Bromo-2-mercapto-6-(trifluoromethoxy)benzothiazole	C8H3BrF3NOS2	347.8789	328.8792	0.5866	12.2265	1	1215206475	--	--	--	53217367	Organoheterocyclic compounds	Benzothiazoles	2700.92	2806.98	4070.57	2987.94	2261.51	1196.32	2868.97	2966.8	2421.1
MW00120439	4-Bromo-6-tert-butyl-2-mercaptobenzothiazole	C11H12BrNS2	316.9787	300.9595	0.6486	0.6922	1	1199773200	--	--	--	53216905	Organoheterocyclic compounds	Benzothiazoles	2791.24	3813.81	2790.89	4681.91	1901.13	545.74	2016.05	2211.41	1628.21
MW00120289	4-[5-(Trifluoromethyl)-1,3-benzothiazol-2-yl]phenol	C14H8F3NOS	294.0203	295.0279	0.6313	2.5016	1	880088313	--	--	--	404999	Organoheterocyclic compounds	Benzothiazoles	3057.14	2257.48	3071.04	2657.37	1609.69	2143.5	2753.13	1342.04	2602.62
MW00117807	2-(Benzothiazol-2-ylsulfanyl)cyclohexanone	C13H13NOS2	264.0537	263.0439	0.9911	1.8961	1	75219135	--	--	--	264054	Organoheterocyclic compounds	Benzothiazoles	430640.46	422609.13	405031.73	343699.24	337928.88	330058.91	278097.56	248409.54	258022.93
MW00117629	2-(2-Thienyl)benzothiazole	C11H7NS2	239.9918	217.002	0.608	2.4946	1	34243384	--	--	--	290787	Organoheterocyclic compounds	Benzothiazoles	5988.43	6453.37	5955.17	5384.59	6148.79	4732.17	4029.89	3713.57	4553.07
MW00120725	4-Methoxy-6-nitro-1,3-benzothiazol-2-amine	C8H7N3O3S	449.0339	225.0208	0.617	0.6875	1	16586520	--	--	--	815523	Organoheterocyclic compounds	Benzothiazoles	938.48	1246.57	422.08	549.28	1156.22	466.48	337.19	840.16	694.93
MW00105258	4-[(3,4,5-Trimethoxybenzoyl)amino]butanoic acid	C14H19NO6	633.2037	297.1212	0.5567	0.816	1	32407139	--	--	--	1712349	Organic acids and derivatives	Carboxylic acids and derivatives	0	0	0	541.27	1134.05	891.45	269.88	424.61	330.2
MW00106302	Cyclo[3-(2-naphthalenyl)-L-alanylglycyl-D-tyrosyl-L-arginyl-L-arginyl]	C36H47N11O6	806.289	729.3711	0.6029	3.1839	1	606968529	--	--	--	5275843	Organic acids and derivatives	Carboxylic acids and derivatives	1052.21	1562.89	852.07	683.05	922.52	904.51	671.24	229.45	280.36
MW00105228	4-({[3-(Trifluoromethyl)phenyl]sulfonyl}amino)butanoic acid	C11H12F3NO4S	350.0074	311.0439	0.6237	1.3559999999999999	1	85844935	--	--	--	1582749	Organic acids and derivatives	Carboxylic acids and derivatives	10795.67	6485.22	7019.49	4988.36	2225.04	2386.61	2275.82	1951.89	1468.21
MW00104831	2-Furanacetic acid, tetrahydro-5-(2-hydroxypropyl)-α-methyl-, 2-[5-(1-carboxyethyl)tetrahydro-2-furanyl]-1-methylethyl ester	C20H34O7	385.2231	386.2305	0.6489	7.1749	1	57893546	--	--	--	23815283	Organic acids and derivatives	Carboxylic acids and derivatives	1097.16	822.55	1318.77	974.89	1270.05	1483.93	10612.46	17049.45	9082.48
MW00108923	N-Lauroylsarcosine	C15H29NO3	294.2042	271.2147	0.9274	6.8064	1	97789	--	--	--	7348	Organic acids and derivatives	Carboxylic acids and derivatives	11189.61	11359.36	14554.57	20444.39	16775.51	11629.87	22574.16	18304.05	21870.13
MW00105431	6-Bromo-1,2,3,4-tetrahydroquinoxalin-2-one	C8H7BrN2O	469.9824	225.9742	0.8909	1.8961	1	854584013	--	--	--	66911307	Organic acids and derivatives	Carboxylic acids and derivatives	11641.79	13519.59	13835.73	10002.62	10381.0	9081.84	14100.58	12682.33	13069.26
MW00104788	2-Chloroethyl 2-chloroethylcarbamate	C5H9Cl2NO2	204.0002	185.00099999999998	0.6275	12.1946	1	101973675	--	--	--	305920	Organic acids and derivatives	Carboxylic acids and derivatives	11695.74	10857.28	8437.85	19597.27	6779.65	6767.37	3424.32	1454.67	3076.12
MW00104253	1,1-Dioxo-1,2-thiazolidine-3-carboxylic acid	C4H7NO4S	187.9989	165.0096	0.6472	12.1405	1	1146957018	--	--	--	495758	Organic acids and derivatives	Carboxylic acids and derivatives	11753.63	10872.93	10285.76	11014.96	11093.1	10954.39	3881.64	938.12	2939.17
MW00108547	N-(4-Methylpentanoyl)phenylalanine	C15H21NO3	327.1679	263.1521	0.6445	6.6319	1	67036322	--	--	--	43183355	Organic acids and derivatives	Carboxylic acids and derivatives	11864.4	13705.68	11440.92	12072.59	12147.02	9145.79	17875.17	10527.04	11229.38
MW00109685	Santinamide cation	C11H17N2O	209.1546	193.1341	0.5612	7.2953	1	35508975	--	--	--	31570	Organic acids and derivatives	Carboxylic acids and derivatives	1236.96	2133.42	1104.68	4137.34	1707.56	3175.29	2696.91	5089.42	5175.23
MW00108040	L-Prolyl-L-leucylglycylamide	C13H24N4O3	300.2044	284.1848	0.6332	10.0663	1	2002440	HMDB0005764	--	--	92910	Organic acids and derivatives	Carboxylic acids and derivatives	1237.68	1446.52	1047.74	3329.45	3646.98	973.42	4156.29	1335.4	7236.88
MW00104285	1-[(5-Bromo-2-thienyl)sulfonyl]-2-piperidinecarboxylic acid	C10H12BrNO4S2	704.8687	352.9391	0.5535	12.2207	1	1008571934	--	--	--	3300354	Organic acids and derivatives	Carboxylic acids and derivatives	12730.17	11426.41	11014.03	10591.86	12422.85	12043.9	3167.81	3198.45	3439.79
MW00105243	4,4,7a-Trimethyl-3a,5,6,7-tetrahydro-3H-indene-1-carboxylic acid	C13H20O2	209.1543	208.1463	0.6558	11.5755	1	1246094767	--	--	--	51136570	Organic acids and derivatives	Carboxylic acids and derivatives	12826.28	10032.73	18345.24	36881.83	24956.14	11199.44	3611.67	4251.23	2531.31
MW00108801	N-Benzyl-N'-(2-fluorophenyl)ethanediamide	C15H13FN2O2	125.0244	272.0961	0.7434	3.5605	1	339222605	--	--	--	2217997	Organic acids and derivatives	Carboxylic acids and derivatives	13910.69	9403.01	9376.47	10704.21	15801.97	20450.32	12440.43	19916.99	37008.32
MW00109110	Oseltamivir acid	C14H24N2O4	321.123	284.1736	0.5915	1.2786	1	187227458	--	--	--	449381	Organic acids and derivatives	Carboxylic acids and derivatives	1403.26	1501.72	1799.6	1848.71	2137.07	1930.53	876.96	1500.66	939.89
MW00104798	2-Chloro-N-(2-oxotetrahydrothiophen-3-yl)acetamide	C6H8ClNO2S	240.0092	192.9964	0.6497	1.9044	1	84611223	--	--	--	6490304	Organic acids and derivatives	Carboxylic acids and derivatives	14294.0	13483.73	16500.84	12830.71	13625.58	12308.8	10548.5	12334.41	9980.03
MW00108569	N-(Methyl)mercaptoacetamide	C3H7NOS	152.0383	105.0248	0.5962	5.7429	1	20938743	--	--	--	4047279	Organic acids and derivatives	Carboxylic acids and derivatives	149.65	603.03	377.2	414.1	1252.54	387.18	1277.22	1887.33	1617.53
MW00103954	(2S)-2-Amino-3-methyl-1-(pyrrolidin-1-yl)butan-1-one	C9H18N2O	217.1547	170.1419	0.8998	1.3477	1	54164077	--	--	--	447256	Organic acids and derivatives	Carboxylic acids and derivatives	15049.75	16913.07	15247.87	15632.56	16044.17	15356.04	14326.31	12546.29	13153.71
MW00107278	Gly-Phe-β-naphthylamide	C21H21N3O2	370.1579	347.1634	0.6214	5.7678	1	21438664	--	--	--	152423	Organic acids and derivatives	Carboxylic acids and derivatives	1529.65	586.52	1843.45	1841.46	1928.33	1124.72	1462.12	666.04	1359.39
MW00104041	(Aminooxy)acetic acid	C2H5NO3	72.0089	91.0269	0.6362	1.9072	1	645885	--	--	--	286	Organic acids and derivatives	Carboxylic acids and derivatives	161.71	166.12	1183.97	1876.65	602.04	1135.19	432.01	959.96	1116.32
MW00105894	Asn-Cys	C7H13N3O4S	236.0699	235.0627	0.647	7.7785	1	71190891	HMDB0028728	--	--	18218178	Organic acids and derivatives	Carboxylic acids and derivatives	1772.3	1984.46	812.11	2592.56	1272.13	2161.04	1340.34	1215.71	3518.42
MW00104785	2-Chloro-3-(4-chlorobenzenesulfonylamino)propionamide	C9H10Cl2N2O3S	314.9782	295.9789	0.6217	12.5174	1	38962866	--	--	--	3116170	Organic acids and derivatives	Carboxylic acids and derivatives	180621.97	167441.56	225203.46	194854.2	106533.39	182437.51	7267.15	6457.98	3483.21
MW00104771	2-Anilinoacetohydrazide	C8H11N3O	348.2144	165.0902	0.6417	6.2165	1	29111464	--	--	--	317734	Organic acids and derivatives	Carboxylic acids and derivatives	1847.67	2810.26	2601.44	2978.82	1271.25	1939.02	2072.1	4284.31	4462.9
MW00105028	3-[2-(4-Chlorophenoxy)-2-methylpropanoyl]-1,3-thiazolidine-4-carboxylic acid	C14H16ClNO4S	376.0622	329.0489	0.6086	1.8961	1	64179540	--	--	--	68834	Organic acids and derivatives	Carboxylic acids and derivatives	1865.73	1623.08	1859.89	1976.66	1063.22	1323.34	1851.85	1482.9	1280.46
MW00107923	Leu-Leu-amide	C12H25N3O2	225.1495	243.1947	0.6316	5.779	1	15893444	--	--	--	4162211	Organic acids and derivatives	Carboxylic acids and derivatives	18698.13	18921.97	20742.62	23065.93	21902.6	21052.45	28197.63	22643.67	24231.81
MW00110350	Tyr-Cys	C12H16N2O4S	303.0817	284.0831	0.629	3.2281	1	117425975	HMDB0029102	--	--	18642383	Organic acids and derivatives	Carboxylic acids and derivatives	18854.88	18529.64	17771.42	18017.63	16218.77	17377.01	13328.74	11297.29	13902.91
MW00109602	PyroGlu-Trp	C16H17N3O4	392.0401	315.1219	0.8297	0.8326	1	35937247	--	--	--	4267248	Organic acids and derivatives	Carboxylic acids and derivatives	1915.89	1361.06	7431.55	3191.72	2266.66	3854.02	1978.68	1775.7	1869.17
MW00105048	3-Amino-2-hydroxyheptanoic acid	C7H15NO3	203.1389	161.1052	0.6396	1.2672	1	561066931	--	--	--	4471903	Organic acids and derivatives	Carboxylic acids and derivatives	19522.89	20507.26	18388.39	12608.06	14417.36	14757.93	14184.83	14306.51	14051.49
MW00104474	2,2-Difluoropropionic acid	C3H4F2O2	146.9659	110.0179	0.8507	1.1832	1	373966	--	--	--	2782825	Organic acids and derivatives	Carboxylic acids and derivatives	198773.37	189398.28	201003.05	237143.42	121927.58	122144.41	344395.3	165420.19	163610.21
MW00104793	2-Chloro-N-(1-cyanocyclopentyl)acetamide	C8H11ClN2O	262.9813	186.05599999999998	0.6389	13.3494	1	78734653	--	--	--	2512520	Organic acids and derivatives	Carboxylic acids and derivatives	20453.79	19562.62	22775.91	14367.46	12970.67	19420.73	7643.35	7775.13	8193.16
MW00104140	[(5E)-5-(3-Ethyl-1,3-benzothiazol-2(3H)-ylidene)-4-oxo-2-thioxo-1,3-thiazolidin-3-yl]acetic acid	C14H12N2O3S3	418.9541	352.001	0.6318	0.6913	1	7570414	--	--	--	3115056	Organic acids and derivatives	Carboxylic acids and derivatives	2046.46	2343.73	2480.83	1444.37	1487.87	1128.38	2157.8	2219.92	2474.59
MW00151075	Hexanoyl Glycine	C8H15NO3	154.08700000000002	173.105	0.6407	4.3499	1	24003-67-6	HMDB0000701	--	--	99463	Organic acids and derivatives	Carboxylic acids and derivatives	2104.93	2177.07	4691.89	4929.55	3022.93	5374.41	3136.08	5601.35	9494.89
MW00108953	N-Methyl-N-[2-oxo-2-(1-pyrrolidinyl)ethyl]amine	C7H14N2O	187.082	142.1106	0.6463	4.2806	1	144685610	--	--	--	7131536	Organic acids and derivatives	Carboxylic acids and derivatives	21318.15	10109.13	21495.42	0	0	0	0	0	0
MW00109113	O-t-Butyl-L-threonine methyl ester	C9H19NO3	231.17	189.1365	0.6282	1.9459	1	24205252	--	--	--	7018834	Organic acids and derivatives	Carboxylic acids and derivatives	21332.03	43743.63	21576.08	22314.8	22218.42	23534.63	20460.58	20686.5	20370.9
MW00106720	Ethyl [4-chloro-5-methyl-3-(trifluoromethyl)-1H-pyrazol-1-yl]acetate	C9H10ClF3N2O2	539.0706	270.0383	0.5728	1.9155	1	345237743	--	--	--	757300	Organic acids and derivatives	Carboxylic acids and derivatives	2185.95	1386.77	2376.5	1794.23	1180.86	880.26	2317.99	2179.32	1279.87
MW00109917	tert-Butyl cyclohexylcarbamate	C11H21NO2	222.1465	199.1572	0.8992	5.3856	1	3712401	--	--	--	300728	Organic acids and derivatives	Carboxylic acids and derivatives	220906.29	319195.54	293340.33	261230.28	227504.54	214250.89	204703.57	182782.78	264697.63
MW00108383	Methyl salicylate β-D-O-glucuronide triacetate methyl ester	C21H24O12	503.0865	468.1268	0.7425	3.1951	1	101231543	--	--	--	71750606	Organic acids and derivatives	Carboxylic acids and derivatives	22154.25	22246.55	20992.51	22210.74	20690.2	20177.98	27814.4	28169.3	28685.27
MW00108487	N-(2,4-Dinitrophenyl)-L-methionine	C11H13N3O6S	382.0059	315.0525	0.6435	2.4859	1	3950285	--	--	--	97001	Organic acids and derivatives	Carboxylic acids and derivatives	226.94	864.75	1038.68	177.54	449.16	750.22	197.71	243.9	123.7
MW00105919	Asn-Ser	C7H13N3O5	240.0606	219.0855	0.6172	6.7761	1	92172151	--	--	--	71423722	Organic acids and derivatives	Carboxylic acids and derivatives	23271.48	20213.28	24618.09	20136.99	8696.18	11947.29	221812.99	163757.09	249204.62
MW00104257	1,2,5-Oxadiazole-3,4-dicarboxylic acid	C4H2N2O5	174.0158	157.9964	0.6403	12.2265	1	48113775	--	--	--	1419097	Organic acids and derivatives	Carboxylic acids and derivatives	23355.41	16984.24	19308.35	19209.2	19115.78	19683.3	8856.19	19506.79	15237.65
MW00105220	3-Propyl-2-thioxo-4-imidazolidinone	C6H10N2OS	157.0365	158.0514	0.5775	0.8558	1	65710567	--	--	--	4769895	Organic acids and derivatives	Carboxylic acids and derivatives	2363.7	31148.4	1404.29	4828.15	2957.11	2257.93	1928.56	804.38	1152.44
MW00104056	(Isopropylamino)acetic acid	C5H11NO2	116.0716	117.079	0.8966	0.8983	1	3183219	--	--	--	414244	Organic acids and derivatives	Carboxylic acids and derivatives	24276.89	25157.91	25217.62	30093.63	31740.82	26502.85	34654.96	26672.46	29576.51
MW00104511	2-[(4S,5S,5aS,9aS)-4-Methoxy-6,6,9a-trimethyl-5-[(2E,4E,6E)-octa-2,4,6-trienoyl]oxy-1-oxo-4,5,5a,7,8,9-hexahydro-3H-benzo[e]isoindol-2-yl]pentanedioic acid	C29H39NO8	574.2389	529.2676	0.6491	3.1922	1	1214869858	--	--	--	71694438	Organic acids and derivatives	Carboxylic acids and derivatives	2630.87	2950.83	2327.55	2327.15	2688.47	2602.66	3103.21	3118.55	3337.57
MW00109881	Succinic acid-2,2,3,3-d4	C4H2D4O4	123.0552	122.0517	0.7072	1.4723	1	14493426	--	--	--	12998487	Organic acids and derivatives	Carboxylic acids and derivatives	26368.24	27443.38	30936.39	29962.9	28262.09	32494.18	16515.35	23222.77	24532.2
MW00104813	2-Cyano-N-{2-[(cyanoacetyl)amino]-1-methylethyl}acetamide	C9H12N4O2	285.0154	208.09599999999998	0.6279	12.1987	1	26889907	--	--	--	4381286	Organic acids and derivatives	Carboxylic acids and derivatives	2684.14	1523.23	4044.94	2190.11	3113.74	2011.31	1073.5	2243.86	1063.56
MW00105581	Ala-Arg	C9H19N5O3	263.1813	245.1488	0.5441	7.039	1	16709129	HMDB0028681	--	--	9964828	Organic acids and derivatives	Carboxylic acids and derivatives	26880.34	26084.32	26043.95	24370.11	24334.79	25792.13	33683.23	34252.8	36300.1
MW00104405	2-(2-Hydroxyphenyl)-4,5-dihydro-1,3-thiazole-4-carboxylic acid	C10H9NO3S	708.055	223.0303	0.9243	1.8961	1	49608517	--	--	--	98430	Organic acids and derivatives	Carboxylic acids and derivatives	2824.27	2536.21	2429.76	2408.44	2050.28	1495.7	1221.7	1333.14	725.75
MW00104415	2-(3-Bromoanilino)acetohydrazide	C8H10BrN3O	244.0116	243.0007	0.983	2.4946	1	2371326	--	--	--	302654	Organic acids and derivatives	Carboxylic acids and derivatives	28845.27	28844.37	28321.76	22608.68	23714.0	23236.66	19447.92	16640.91	16021.53
MW00106580	DL-2-Fluorophenylglycine	C8H8FNO2	168.0467	169.0539	0.9942	1.2659	1	84145288	--	--	--	580073	Organic acids and derivatives	Carboxylic acids and derivatives	305864.93	298318.18	313055.61	315098.22	300617.2	293961.95	336960.17	299883.49	310517.72
MW00103953	(2S)-2-Amino-3-hydroxypropanamide	C3H8N2O2	122.0918	104.0586	0.5953	1.8961	1	6791497	--	--	--	101138	Organic acids and derivatives	Carboxylic acids and derivatives	30599.82	36130.51	47340.17	33859.62	36894.36	34080.98	36659.18	38444.64	32604.03
MW00105377	5,8,11,14-Tetraoxa-2-azahexadecanoic acid, 16-amino-, 1,1-dimethylethyl ester	C15H32N2O6	354.2606	336.226	0.5948	10.1007	1	811442849	--	--	--	11688612	Organic acids and derivatives	Carboxylic acids and derivatives	3068.35	1126.71	1370.57	645.03	1343.44	467.92	0	0	0
MW00106489	Dibutyl chlorendate	C17H20Cl6O4	498.957	497.9493	0.6243	12.207	1	1770805	--	--	--	221178	Organic acids and derivatives	Carboxylic acids and derivatives	30875.39	31814.3	33623.8	32913.96	33204.65	32887.22	17718.07	20107.21	18090.4
MW00105261	4-{[(Cyclohexylamino)carbonyl]amino}butanoic acid	C11H20N2O3	474.3269	228.1474	0.5392	4.2307	1	511552468	--	--	--	6420119	Organic acids and derivatives	Carboxylic acids and derivatives	310.8	176.01	806.21	1239.27	693.16	1130.82	1721.2	996.91	1052.65
MW00154961	Nα-Acetyl-L-Arginine	C8H16N4O3	234.1557	216.122	0.6377	9.1578	1	155-84-0	HMDB0004620	--	--	67427	Organic acids and derivatives	Carboxylic acids and derivatives	3383.65	4285.89	4447.15	619.56	1781.91	450.97	282.89	1194.02	587.16
MW00104884	2-Methyl-2-carbomethoxycyclopentanone	C8H12O3	198.1122	156.0786	0.6304	2.6688	1	30680843	--	--	--	121785	Organic acids and derivatives	Carboxylic acids and derivatives	3407.91	1486.91	3038.73	692.1	122.71	201.93	1214.81	184.1	869.22
MW00107903	Leucyl-Valine	C11H22N2O3	231.1705	230.16299999999998	0.9973	2.3281	1	35436-83-0	HMDB0028942	--	--	352038	Organic acids and derivatives	Carboxylic acids and derivatives	34842.24	33312.55	42937.69	33341.58	35026.68	29729.76	33296.91	31143.14	30364.99
MW00106138	Boc-D-2-amino-4-bromo-4-pentenoic acid	C10H16BrNO4	407.9009	293.0263	0.6244	0.7152	1	149930927	--	--	--	7009124	Organic acids and derivatives	Carboxylic acids and derivatives	3637.12	4494.1	2529.03	4616.3	4849.29	3028.44	301.34	945.99	601.43
MW00104199	[4-Chloro-5-cyclopropyl-3-(difluoromethyl)-1H-pyrazol-1-yl]acetic acid	C9H9ClF2N2O2	499.0588	250.0321	0.5351	3.2448	1	1002032770	--	--	--	7017083	Organic acids and derivatives	Carboxylic acids and derivatives	3888.87	2028.07	3417.02	6047.51	5192.51	6799.3	5076.49	6965.57	7657.06
MW00103901	(1,1-Dioxido-3-oxo-1,2-benzisothiazol-2(3H)-yl)acetic acid	C9H7NO5S	285.9758	241.0045	0.6469	0.6913	1	52188111	--	--	--	818753	Organic acids and derivatives	Carboxylic acids and derivatives	3916.78	4032.31	4383.66	960.3	1737.34	1637.77	1169.23	999.12	1577.98
MW00104132	[(2,4-Difluorophenyl)amino](oxo)acetic acid	C8H5F2NO3	237.9721	201.0237	0.6319	12.2231	1	678556815	--	--	--	4862460	Organic acids and derivatives	Carboxylic acids and derivatives	39319.97	45348.53	52495.06	40484.37	27655.95	44436.6	28585.41	37905.7	44427.8
MW00105235	4-(3-Chloro-4,5-dimethoxybenzylidene)-2-phenyl-4H-oxazol-5-one	C18H14ClNO4	687.1306	343.0611	0.6021	3.1921	1	7000466	--	--	--	1551026	Organic acids and derivatives	Carboxylic acids and derivatives	3990.98	3306.38	4185.06	3875.83	3352.73	3162.35	2669.79	2644.74	2851.9
MW00106691	Erdosteine thioacid	C8H13NO5S2	287.9959	267.0235	0.9705	1.2675	1	121213216	--	--	--	10199236	Organic acids and derivatives	Carboxylic acids and derivatives	40402.0	37804.49	38006.0	32331.79	30348.12	32569.76	50113.63	47054.7	48545.86
MW00106452	D-Aspartic acid, N-[(phenylmethoxy)carbonyl]-, 4-(1,1-dimethylethyl) ester	C16H21NO6	438.0115	323.1369	0.6219	1.9044	1	71449086	--	--	--	7016356	Organic acids and derivatives	Carboxylic acids and derivatives	4162.97	1337.63	4184.65	1980.89	2787.1	5007.28	2020.22	1569.09	1758.07
MW00106460	Decernotinib	C18H19F3N6O	391.1517	392.1572	0.6277	7.2247	1	944842540	--	--	--	59422203	Organic acids and derivatives	Carboxylic acids and derivatives	4221.03	2269.18	5265.05	2607.78	6564.21	1784.26	7040.96	6688.38	7645.53
MW00105456	7-(Difluoromethyl)-5-methyl-4,5,6,7-tetrahydro[1,2,4]triazolo[1,5-a]pyrimidine-2-carboxylic acid	C8H10F2N4O2	277.0485	232.0772	0.6483	3.6575	1	664992045	--	--	--	2964197	Organic acids and derivatives	Carboxylic acids and derivatives	4397.59	3981.17	4129.13	4676.87	3745.98	3494.0	3247.34	3637.57	3482.05
MW00105103	3H-spiro[1,3-benzothiazole-2,3'-indol]-2'(1'H)-one	C14H10N2OS	526.1366	254.0514	0.6431	3.1922	1	120105591	--	--	--	332978	Organic acids and derivatives	Carboxylic acids and derivatives	4449.64	3596.54	3941.87	4452.84	4272.17	2869.0	1631.84	2730.87	3024.61
MW00109084	Okaramine R	C32H32N4O4	571.207	536.2424	0.7337	12.2016	1	263905028	--	--	--	128964458	Organic acids and derivatives	Carboxylic acids and derivatives	448.38	320.35	713.33	223.53	377.38	349.27	1597.87	999.77	2236.89
MW00104059	(Phenoxymethyl)penicilloic acid	C16H20N2O6S	737.216	368.1042	0.8886	1.8961	1	1049849	--	--	--	96439	Organic acids and derivatives	Carboxylic acids and derivatives	4498.34	5139.12	4532.24	2600.26	2514.38	2256.63	2689.39	1777.01	1807.11
MW00104232	1-(2-Chlorobenzoyl)proline	C12H12ClNO3	507.1082	253.0506	0.8825	7.7785	1	672300775	--	--	--	3143067	Organic acids and derivatives	Carboxylic acids and derivatives	4587.81	4374.48	3664.14	4284.14	3484.94	4534.88	2763.78	1889.74	1796.47
MW00108549	N-(4-Nitrobenzoyl)phenylalanine	C16H14N2O5	353.0549	314.0903	0.7333	3.9408	1	127727075	--	--	--	328003	Organic acids and derivatives	Carboxylic acids and derivatives	4613.13	4826.71	4344.15	5969.26	3817.2	4705.07	4141.11	4732.8	5086.83
MW00108641	N-{2-methyl-1-[(4-pyridinylamino)carbonyl]propyl}cyclohexanecarboxamide	C17H25N3O2	268.1799	303.1947	0.5839	5.7678	1	1034098708	--	--	--	3240382	Organic acids and derivatives	Carboxylic acids and derivatives	4780.35	3896.52	5579.64	8208.38	7016.4	5507.71	6864.46	5620.4	7171.84
MW00107742	L-Alaninamide, N-[2-[2-(hydroxyamino)-2-oxoethyl]-4-methyl-1-oxopentyl]-3-methyl-L-valyl-N-(2-aminoethyl)-	C19H37N5O5	436.2527	415.2795	0.5484	11.8485	1	187034317	--	--	--	10093303	Organic acids and derivatives	Carboxylic acids and derivatives	4848.5	4311.94	10030.33	1892.13	19810.32	13901.23	5115.96	14854.21	10968.35
MW00105066	3-Amino-N-(2,5-difluorophenyl)propanamide	C9H10F2N2O	264.0919	200.0761	0.6482	6.5405	1	1016682033	--	--	--	20119185	Organic acids and derivatives	Carboxylic acids and derivatives	4851.07	5106.68	3630.0	522.57	1216.81	258.18	875.42	1047.73	2824.43
MW00104778	2-Bromo-N-cyclopentylacetamide	C7H12BrNO	223.0442	205.0102	0.8955	3.1922	1	883521800	--	--	--	10584382	Organic acids and derivatives	Carboxylic acids and derivatives	486248.22	453004.51	447975.26	457322.56	449899.64	443517.31	396956.58	413677.63	405968.96
MW00104445	2-(Diisopropylamino)ethyl methacrylate	C12H23NO2	214.1801	213.1729	0.8836	6.0254	1	16715836	--	--	--	28003	Organic acids and derivatives	Carboxylic acids and derivatives	49352.29	58479.18	67285.0	73605.89	58218.74	43458.43	58540.57	44606.45	57634.16
MW00108992	N-Oxalylglycine	C4H5NO5	165.051	147.0168	0.6245	1.0531	1	5262395	--	--	--	3080614	Organic acids and derivatives	Carboxylic acids and derivatives	50325.82	33138.73	37372.99	54639.5	91645.45	50292.98	34546.82	36397.66	35851.44
MW00110075	Thr-Ser	C7H14N2O5	207.0975	206.0903	0.6419	0.7785	1	61043865	HMDB0029070	--	--	7016065	Organic acids and derivatives	Carboxylic acids and derivatives	507.64	865.04	1477.2	469.24	1528.47	538.71	897.67	442.06	696.62
MW00104243	1-(Cyclohexylmethyl)proline	C12H21NO2	234.1466	211.1572	0.6456	5.6515	1	180845743	--	--	--	16243983	Organic acids and derivatives	Carboxylic acids and derivatives	52368.44	157418.65	60438.59	89518.03	57757.88	61877.6	56089.57	89549.91	54061.38
MW00146235	Asn-Asn	C8H14N4O5	291.0678	246.0964	0.6406	0.8946	1	58471526	--	--	--	16122514	Organic acids and derivatives	Carboxylic acids and derivatives	5282.94	3913.7	4086.85	7786.46	7922.34	7637.66	3480.81	2462.33	3991.13
MW00109920	Tetradecanohydrazide	C14H30N2O	319.1549	242.2358	0.899	3.1922	1	20478711	--	--	--	2748033	Organic acids and derivatives	Carboxylic acids and derivatives	5321.08	3318.3	3871.74	4261.74	1941.56	2943.37	1957.83	2729.9	1026.59
MW00104962	3-(4-Bromoanilino)-N,N-dimethylpropanamide	C11H15BrN2O	346.9564	270.0368	0.6055	12.2278	1	332694	--	--	--	68839	Organic acids and derivatives	Carboxylic acids and derivatives	5371.27	4406.56	2048.62	7189.64	7559.25	3949.39	4260.95	2934.37	2958.74
MW00104173	[3-(Difluoromethyl)-5-methyl-1H-pyrazol-1-yl]acetic acid	C7H8F2N2O2	266.9746	190.0554	0.6372	0.7069	1	957487295	--	--	--	6485412	Organic acids and derivatives	Carboxylic acids and derivatives	5466.58	5070.89	4435.01	4451.18	3866.32	4008.72	2071.5	2069.51	4683.33
MW00104396	2-(2,5-Dioxohexahydroimidazo[4,5-d]imidazol-1(2H)-yl)-4-(methylsulfanyl)butanoic acid	C9H14N4O4S	275.0806	274.0736	0.7153	4.5797	1	436811142	--	--	--	2893841	Organic acids and derivatives	Carboxylic acids and derivatives	550.57	965.76	1441.52	3463.7	493.43	2078.89	468.12	770.61	552.63
MW00105079	3-Butyl-2-sulfanyl-3,5-dihydro-4H-imidazol-4-one	C7H12N2OS	217.0384	172.067	0.6485	12.2236	1	162150916	--	--	--	4218308	Organic acids and derivatives	Carboxylic acids and derivatives	55054.88	66974.89	32800.34	31363.65	33915.59	40426.47	11426.24	11760.99	5851.86
MW00106244	cis-2-tert-Butoxycarbonylamino-2-methylcyclohexanecarboxylic acid	C13H23NO4	276.1619	257.1627	0.6292	9.9708	1	1175673638	--	--	--	17039385	Organic acids and derivatives	Carboxylic acids and derivatives	551.6	276.76	600.62	478.07	226.28	1005.52	1248.31	1132.05	1237.74
MW00109582	PyroGlu-Gly-Arg	C13H22N6O5	387.1363	342.1652	0.6402	12.1404	1	58288474	--	--	--	20224930	Organic acids and derivatives	Carboxylic acids and derivatives	590.32	1539.41	986.93	1061.32	1148.92	700.92	276.24	436.51	359.93
MW00104024	(4S)-4-Amino-5-hydroxypentanoic acid	C5H11NO3	114.0559	133.0739	0.6407	0.8476	1	72478990	--	--	--	9547920	Organic acids and derivatives	Carboxylic acids and derivatives	6415.7	12414.62	5758.13	5048.24	12733.23	6186.01	5866.4	4027.1	6167.92
MW00104473	2,2-Difluoropropanamide	C3H5F2NO	147.9965	109.0339	0.6022	1.896	1	49781488	--	--	--	21639910	Organic acids and derivatives	Carboxylic acids and derivatives	6607.57	6419.08	6445.46	3805.53	5255.94	2442.93	6001.59	7212.14	8072.45
MW00104553	2-{2-[(4-Chlorophenyl)acetyl]hydrazino}-N-isopropyl-2-oxoacetamide	C13H16ClN3O3	617.1647	297.08799999999997	0.618	7.7868	1	443125017	--	--	--	3561322	Organic acids and derivatives	Carboxylic acids and derivatives	669.65	486.8	492.37	502.72	144.27	905.2	207.43	441.51	157.24
MW00104403	2-(2-Ethoxy-2-oxo-1-phenylethyl)-1,3-thiazolidine-4-carboxylic acid	C14H17NO4S	340.0593	295.0878	0.6386	3.1922	1	1950363	--	--	--	101105	Organic acids and derivatives	Carboxylic acids and derivatives	6819.38	5518.51	4305.49	6284.04	5448.63	4314.07	5422.72	6848.64	6181.65
MW00104943	3-(1-Pyrrolidinylcarbonyl)piperidine	C10H18N2O	205.1313	182.1419	0.7446	4.6628	1	35090949	--	--	--	2794682	Organic acids and derivatives	Carboxylic acids and derivatives	6868.77	5651.5	8069.83	9050.16	8103.47	7687.59	5635.05	8588.62	18105.05
MW00104390	2-((4-(2,3-Dihydrobenzo[b][1,4]dioxin-6-yl)thiazol-2-yl)amino)-2-oxoacetic acid	C13H10N2O5S	324.0651	306.031	0.638	6.7482	1	74604765	--	--	--	194595	Organic acids and derivatives	Carboxylic acids and derivatives	708.96	675.12	697.41	753.81	315.03	660.43	1341.82	589.94	913.39
MW00106718	Ethyl [(3-cyano-4,5-dimethyl-2-thienyl)amino](oxo)acetate	C11H12N2O3S	268.0758	252.0569	0.6188	0.8863	1	57785667	--	--	--	319445	Organic acids and derivatives	Carboxylic acids and derivatives	7228.04	3850.73	6862.7	8614.74	9133.56	9950.4	6108.17	5418.14	4858.64
MW00105195	3-Nitrotyrosine	C9H10N2O5	265.0234	226.05900000000003	0.6929	4.372	1	621-44-3	HMDB0001904	--	--	65124	Organic acids and derivatives	Carboxylic acids and derivatives	7352.65	8201.61	6196.13	8313.33	5315.43	8012.01	15480.9	10223.61	12510.0
MW00105824	Arg-Met	C11H23N5O3S	270.1379	305.1522	0.6234	7.1637	1	45243230	--	--	--	7019989	Organic acids and derivatives	Carboxylic acids and derivatives	7633.11	6384.04	6606.02	7345.48	7437.95	8485.6	4391.01	4953.39	9260.02
MW00106736	Ethyl 2-methyl-3-oxo-1,2,3,4-tetrahydro-6-quinoxalinecarboxylate	C12H14N2O3	215.0822	234.1004	0.6229	7.7731	1	1375900450	--	--	--	71755473	Organic acids and derivatives	Carboxylic acids and derivatives	7702.2	8329.0	9497.68	10051.62	7434.27	8210.81	8309.3	9059.9	14008.12
MW00106075	Auranofin	C20H34AuO9PS	717.0932	678.1327	0.5381	3.1839	1	34031328	HMDB0015130	--	--	16667669	Organic acids and derivatives	Carboxylic acids and derivatives	800.95	207.45	1076.99	1789.45	1126.24	658.5	816.61	709.33	854.6
MW00104298	11-trans-Leukotriene C4	C30H47N3O9S	484.0865	468.0693	0.5259	3.1992	1	74841-69-3	HMDB0005095	--	--	5283134	Organic acids and derivatives	Carboxylic acids and derivatives	864.03	1391.45	1010.16	3268.95	3605.54	2978.21	806.92	221.36	323.81
MW00105192	3-Methylphosphinicopropionic acid	C4H9O4P	125.0399	152.0238	0.9328	1.2563	1	15090230	--	--	--	84788	Organic acids and derivatives	Carboxylic acids and derivatives	920788.5	888908.6	848876.39	806921.14	790787.02	753900.59	936026.01	873589.51	905063.17
MW00109916	tert-Butyl 6-aminohexylcarbamate	C11H24N2O2	217.1906	216.1838	0.6129	3.9329	1	51857171	--	--	--	2733170	Organic acids and derivatives	Carboxylic acids and derivatives	9373.61	7740.79	10258.93	11383.56	14902.81	14520.75	15605.86	9231.4	10157.71
MW00103948	(2S)-2-[(2R,3S,7R,8R,8aS)-2,3,4'-Trihydroxy-4,4,7,8a-tetramethyl-6'-oxospiro[2,3,4a,5,6,7-hexahydro-1H-naphthalene-8,2'-3,8-dihydrofuro[2,3-e]isoindole]-7'-yl]-3-methylbutanoic acid	C28H39NO7	460.2702	501.2727	0.858	7.7786	1	685141564	--	--	--	45359340	Organic acids and derivatives	Carboxylic acids and derivatives	942987.22	963405.11	885875.05	924625.71	826712.28	1015649.89	1178216.2	1124609.07	1154853.66
MW00127936	(1aS,1bS,2S,5aR,6S,6aS)-6-((6-Deoxy-3-O-((2E)-3-(4-hydroxy-3-methoxyphenyl)prop-2-enoyl)-α-L-mannopyranosyl)oxy)-1a-(hydroxymethyl)-1a,1b,2,5a,6,6a-hexahydrooxireno[4,5]cyclopenta[1,2-c]pyran-2-yl β-D-glucopyranoside	C31H40O17	707.2142	684.2266	0.5772	12.2112	1	135448167	--	--	--	23928112	Phenylpropanoids and polyketides	Cinnamic acids and derivatives	0	0	0	0	0	0	653.59	880.34	433.37
MW00137888	Cinnamyl 3,4-dihydroxy-α-cyanocinnamate	C19H15NO4	342.0747	321.1001	0.6448	3.2366	1	132465113	--	--	--	14840979	Phenylpropanoids and polyketides	Cinnamic acids and derivatives	17419.12	16106.45	21269.09	23316.0	19126.81	17332.79	15873.57	18203.01	15972.64
MW00139624	Premnacorymboside B	C30H38O16	675.1893	654.216	0.5868	3.2033	1	109971600	--	--	--	15736669	Phenylpropanoids and polyketides	Cinnamic acids and derivatives	1752.23	901.82	1841.05	2185.49	1697.71	2322.66	3442.9	3968.73	3944.28
MW00139901	Scrophularoside A8	C35H44O19	767.243	768.2477	0.5494	0.8218	1	240820444	--	--	--	10628980	Phenylpropanoids and polyketides	Cinnamic acids and derivatives	2702.41	2942.82	2371.99	5211.94	6062.7	4976.81	2845.87	3189.75	2803.07
MW00139936	Simmondsin 2'-ferulate	C26H33NO12	596.1713	551.2003	0.6363	0.7993	1	67411227	HMDB0035475	--	--	6442644	Phenylpropanoids and polyketides	Cinnamic acids and derivatives	2904.4	3290.04	3178.5	8144.77	7158.44	7110.61	5308.32	4775.0	4771.08
MW00139902	Scropolioside B	C41H46O17	829.2736	810.2735	0.6064	0.805	1	116084903	--	--	--	45360375	Phenylpropanoids and polyketides	Cinnamic acids and derivatives	2954.2	3792.04	4275.97	4896.21	5354.09	5499.78	3747.28	4243.77	3961.78
MW00139161	Methyl 4-(bromomethyl)cinnamate	C11H11BrO2	234.9768	253.9942	0.6134	12.5702	1	946996	--	--	--	11658908	Phenylpropanoids and polyketides	Cinnamic acids and derivatives	392640.29	403593.74	457260.18	449410.08	385663.7	457170.66	73175.64	51334.14	53920.16
MW00137765	Caftaric acid	C13H12O9	328.0667	312.0481	0.684	3.2448	1	67879587	HMDB0013680	--	--	6440397	Phenylpropanoids and polyketides	Cinnamic acids and derivatives	834.14	333.54	591.72	984.7	1407.47	1776.25	366.06	1893.16	874.7
MW00137286	7-Hydroxycoumarin sulfate	C9H6O6S	506.9658	241.9885	0.6158	0.7133	1	69526881	--	--	--	129659	Phenylpropanoids and polyketides	Coumarins and derivatives	1477.37	1767.83	1520.24	438.87	330.22	1075.73	611.9	588.44	450.6
MW00136830	6-Bromo-4-chloro-3-formylcoumarin	C10H4BrClO3	301.9232	285.9032	0.5958	1.7083	1	51069900	--	--	--	4649129	Phenylpropanoids and polyketides	Coumarins and derivatives	1638.13	927.3	1425.52	971.14	481.17	414.3	42212.79	34365.72	38964.84
MW00130559	2,3,5-Trimethyl-6-(3-oxo-3-piperidin-1-ylpropyl)-7H-furo[3,2-g]chromen-7-one	C22H25NO4	452.1346	367.1784	0.6094	0.8076	1	853899908	--	--	--	4914255	Phenylpropanoids and polyketides	Coumarins and derivatives	1907.73	5763.82	3338.93	3132.87	676.35	2481.21	3368.96	4370.49	4322.2
MW00133819	4-Ethoxy-6-fluorocoumarin	C11H9FO3	275.0068	208.0536	0.6477	0.8256	1	527751300	--	--	--	688959	Phenylpropanoids and polyketides	Coumarins and derivatives	2468.32	3597.52	12116.91	1461.72	2103.55	3172.61	5158.17	3506.74	5150.18
MW00133507	4-(4-Fluoroanilino)-2H-chromen-2-one	C15H10FNO2	322.0233	255.0696	0.616	3.2088	1	603988018	--	--	--	2732808	Phenylpropanoids and polyketides	Coumarins and derivatives	3432.99	2109.11	2615.67	4118.17	3336.96	4975.88	338.04	1043.92	1345.61
MW00131147	3-(1,3-Benzothiazol-2-yl)-7-hydroxy-2H-chromen-2-one	C16H9NO3S	331.9798	295.0303	0.5824	0.7031	1	58851993	--	--	--	135426721	Phenylpropanoids and polyketides	Coumarins and derivatives	34611.78	31999.82	30410.24	33891.6	31432.63	28191.79	34736.15	26222.11	39494.47
MW00137954	Coumaphos-O-analog	C14H16ClO6P	345.0357	346.0373	0.7779	12.2004	1	321540	--	--	--	9453	Phenylpropanoids and polyketides	Coumarins and derivatives	62288.02	61105.47	61449.12	61633.99	57680.26	61685.53	44401.38	42406.29	41393.02
MW00135414	6,8-Difluoro-7-ethoxy-4-methylcoumarin	C12H10F2O3	263.04900000000004	240.0598	0.6399	1.3559999999999999	1	215868249	--	--	--	2762643	Phenylpropanoids and polyketides	Coumarins and derivatives	6292.56	974.79	4417.03	760.85	682.96	1458.63	2954.7	2214.22	1407.49
MW00136955	6-Nitrocoumarin-3-carboxylic acid	C10H5NO6	349.8866	235.0117	0.6403	0.6969	1	10242156	--	--	--	252679	Phenylpropanoids and polyketides	Coumarins and derivatives	6302.22	5986.41	6171.95	992.35	622.47	1109.4	1316.7	1707.42	230.75
MW00133936	4-Methylumbelliferyl phosphate	C10H9O6P	511.0185	256.0137	0.5575	11.868	1	3368045	--	--	--	65118	Phenylpropanoids and polyketides	Coumarins and derivatives	8268.47	9967.71	10444.07	9436.13	7548.01	7023.28	917.39	767.56	1619.87
MW00117284	1-Hydroxy-4-[(4-hydroxy-2,2-dimethyl-1-oxo-3,3a-dihydroimidazo[1,2-a]indol-4-yl)methyl]-1-propan-2-yl-2,4-dihydropyrazino[2,1-b]quinazoline-3,6-dione	C27H29N5O5	538.1924	503.2169	0.9469	1.9072	1	2058424341	--	--	--	102571589	Organoheterocyclic compounds	Diazanaphthalenes	10854.83	9289.49	10131.76	9003.74	7271.32	7852.62	8372.1	7748.93	9479.87
MW00118510	2-Chloro-10H-pyridazino[6,1-b]quinazolin-10-one	C11H6ClN3O	461.0325	231.0199	0.6456	1.8989	1	1702983	--	--	--	96928	Organoheterocyclic compounds	Diazanaphthalenes	1115.41	430.87	690.77	1311.96	890.33	424.97	1211.16	1779.39	587.8
MW00120716	4-Isopropyl-3,4,5,6,7,8-hexahydro-2(1H)-quinazolinethione	C11H18N2S	287.0382	210.1191	0.6463	1.8961	1	378760146	--	--	--	2908982	Organoheterocyclic compounds	Diazanaphthalenes	11671.91	13839.3	14100.74	11570.43	8260.42	10418.36	7009.45	6840.52	5842.17
MW00125527	N-(3-Phenylpropyl)-N-(4-quinazolinyl)amine	C17H17N3	246.1395	263.1422	0.6035	3.0677	1	153810674	--	--	--	44288306	Organoheterocyclic compounds	Diazanaphthalenes	12225.67	8588.06	10752.35	5091.27	3551.7	10113.22	6367.55	13841.07	30457.83
MW00122324	6-Hydrazino[1,2,4]triazolo[3,4-a]phthalazine	C9H8N6	277.0	200.081	0.6406	0.8288	1	21517306	--	--	--	321070	Organoheterocyclic compounds	Diazanaphthalenes	12303.13	11999.37	33241.91	19781.12	18767.94	22347.07	16986.23	12414.7	14220.14
MW00122528	7-Bromo-5-fluoroquinoxaline	C8H4BrFN2	452.9159	225.9542	0.6332	12.5892	1	1210048057	--	--	--	59286334	Organoheterocyclic compounds	Diazanaphthalenes	143423.63	143697.63	94071.95	81774.44	82746.38	129418.14	1847.32	1818.46	2155.62
MW00118003	2,4(1H,3H)-Quinazolinedione, 8-iodo-	C8H5IN2O2	593.9142	287.9396	0.5904	12.2153	1	959236794	--	--	--	34176109	Organoheterocyclic compounds	Diazanaphthalenes	14446.55	13190.6	12414.25	13249.77	11427.94	11795.36	6137.68	6211.33	6391.49
MW00118038	2,4-Dichloro-7-fluoroquinazoline	C8H3Cl2FN2	214.9618	215.9657	0.7335	1.2564	1	174566155	--	--	--	21473990	Organoheterocyclic compounds	Diazanaphthalenes	1599.46	858.3	880.09	1123.86	1065.54	462.12	1603.67	1000.85	1543.47
MW00120844	4-Quinazolinamine, N-(4-chloro-2-fluorophenyl)-6,7-dimethoxy-	C16H13ClFN3O2	354.0434	333.06800000000004	0.5988	3.2239999999999998	1	690206974	--	--	--	5329006	Organoheterocyclic compounds	Diazanaphthalenes	1625.78	297.15	141.91	1150.14	1009.88	861.96	1953.36	1231.44	179.12
MW00120763	4-Methylerlotinib	C23H25N3O4	542.1839	407.1845	0.5755	1.8961	1	1346601522	--	--	--	71750333	Organoheterocyclic compounds	Diazanaphthalenes	2093.5	2590.77	2113.71	1752.81	1394.65	1088.02	276.2	1209.51	1081.09
MW00121082	5',6',7',8'-Tetrahydro-1'H-spiro[cyclohexane-1,4'-quinazoline]-2'(3'H)-thione	C13H20N2S	254.1684	236.1347	0.6332	2.8857	1	5579431	--	--	--	793656	Organoheterocyclic compounds	Diazanaphthalenes	2104.25	2140.02	1858.27	4978.6	3294.39	3567.54	1437.58	3711.28	5770.24
MW00125491	N-(2-Phenyl-4(3H)-quinazolinylidene)aniline	C20H15N3	320.1158	297.1266	0.6382	7.7452	1	40288708	--	--	--	698960	Organoheterocyclic compounds	Diazanaphthalenes	2387.13	4247.26	3094.63	2387.01	2661.18	2097.92	2002.85	2394.09	7381.65
MW00122093	6-Bromo-2-chloro-1,4-dihydroquinazolin-4-one	C8H4BrClN2O	292.8935	257.9196	0.7165	0.8104	1	167158705	--	--	--	135659313	Organoheterocyclic compounds	Diazanaphthalenes	2423.5	3377.14	2837.02	2839.01	2337.67	6163.22	377.54	325.53	271.85
MW00121628	5-Fluoroquinazolin-2-amine	C8H6FN3	202.0177	163.0546	0.6422	4.5742	1	190273815	--	--	--	10487209	Organoheterocyclic compounds	Diazanaphthalenes	2591.63	1445.49	1725.08	493.02	2467.01	2616.14	10430.4	3985.43	6675.64
MW00122997	Anacine	C18H22N4O3	360.2034	342.1692	0.6245	9.2913	1	154613226	--	--	--	11782827	Organoheterocyclic compounds	Diazanaphthalenes	271.66	518.53	1527.35	880.23	496.43	709.8	386.44	142.7	860.1
MW00125817	N-Benzyl-2-phenyl-4-quinazolinamine	C21H17N3	348.0903	311.1422	0.6098	3.2533	1	40288719	--	--	--	780643	Organoheterocyclic compounds	Diazanaphthalenes	272.79	1023.46	471.22	2019.15	1305.44	522.17	1173.05	382.25	405.63
MW00122181	6-Chloro[1,2,4]triazolo[3,4-a]phthalazine	C9H5ClN4	240.9687	204.0203	0.6384	12.2349	1	52494538	--	--	--	313633	Organoheterocyclic compounds	Diazanaphthalenes	27818.92	24849.37	20109.62	22840.09	26034.33	23560.27	19804.61	17921.97	21279.62
MW00122712	8-Bromo-5-chloro-2-(trifluoromethyl)-1,6-naphthyridine	C9H3BrClF3N2	330.8853	309.91200000000003	0.5446	1.2666	1	890301890	--	--	--	11674006	Organoheterocyclic compounds	Diazanaphthalenes	2802.87	776.61	1092.97	603.79	1709.97	840.65	2308.85	2404.61	1720.71
MW00116966	12H-Isoindolo[2,1-a]perimidin-12-one	C18H10N2O	307.028	270.0793	0.6446	12.1435	1	6925695	--	--	--	81344	Organoheterocyclic compounds	Diazanaphthalenes	2816.18	2635.58	2590.9	3192.22	2502.65	2437.67	2040.89	2970.31	2667.4
MW00122352	6-Iodo-4(1H)-quinazolinone	C8H5IN2O	544.8956	271.9447	0.5936	0.7275	1	16064087	--	--	--	135401666	Organoheterocyclic compounds	Diazanaphthalenes	2918.17	1282.87	2780.8	2913.89	2439.49	3393.0	1113.3	3720.86	3448.21
MW00124873	Luminol	C8H7N3O2	195.0879	177.0538	0.6387	3.0592	1	521313	--	--	--	10638	Organoheterocyclic compounds	Diazanaphthalenes	36543.6	29209.98	22679.28	8595.25	8954.85	7607.58	8099.88	11459.47	8807.92
MW00126276	Phthalazinone pyrazole	C18H15N5O	384.0807	317.1277	0.6331	6.6319	1	880487627	--	--	--	11652621	Organoheterocyclic compounds	Diazanaphthalenes	376.35	386.57	400.31	619.0	239.02	123.69	1033.92	939.51	170.84
MW00125597	N-(6-Bromo-4-quinazolinyl)-N-(3-fluorophenyl)amine	C14H9BrFN3	423.9456	316.9964	0.7264	0.7245	1	929411712	--	--	--	21002513	Organoheterocyclic compounds	Diazanaphthalenes	3780.48	3220.58	3199.19	3733.82	4164.11	2850.36	3149.58	1923.08	3797.52
MW00122716	8-Bromoindolo[2,1-b]quinazoline-6,12-dione	C15H7BrN2O2	650.9319	325.9691	0.8503	12.2266	1	65618055	--	--	--	478572	Organoheterocyclic compounds	Diazanaphthalenes	39565.04	40129.35	40752.01	39179.9	36547.02	38090.24	24067.07	21261.13	21833.54
MW00119587	3-Bromo-5,6,7,8-tetrahydro-1,6-naphthyridine	C8H9BrN2	250.9542	211.9949	0.7444	0.816	1	625100007	--	--	--	17750398	Organoheterocyclic compounds	Diazanaphthalenes	48695.51	47197.96	33388.0	46868.37	29039.68	44822.54	68442.65	66829.53	64288.41
MW00126498	Pyrifluquinazon	C19H15F7N4O2	445.0897	464.1083	0.5994	1.9031	1	337458272	--	--	--	11842644	Organoheterocyclic compounds	Diazanaphthalenes	5238.28	2701.68	3619.82	5461.91	3958.97	2201.3	1476.46	646.38	627.97
MW00120539	4-Chloro-8-fluoroquinazoline	C8H4ClFN2	204.9938	182.0047	0.636	12.2153	1	124429272	--	--	--	19939133	Organoheterocyclic compounds	Diazanaphthalenes	5291.61	4764.01	4550.05	6428.6	5476.35	3262.82	3192.97	1946.56	2400.01
MW00121872	6-(3,4-Dihydro-2(1H)-isoquinolinyl)-3-methyl[1,2,4]triazolo[3,4-a]phthalazine	C19H17N5	379.1642	315.1484	0.6478	3.734	1	915926668	--	--	--	18524077	Organoheterocyclic compounds	Diazanaphthalenes	5422.54	3262.89	4811.25	8435.87	4733.61	5365.77	4653.02	8333.3	12135.03
MW00121803	5-Nitro-4-quinazolinol	C8H5N3O3	381.0587	191.0331	0.6381	3.2283	1	99768679	--	--	--	135742246	Organoheterocyclic compounds	Diazanaphthalenes	6559.09	3647.14	3109.43	3746.65	4776.89	4146.77	2883.91	3753.0	2888.51
MW00122824	9-Benzyl-5-[(furan-2-ylmethyl)amino]-7,8,9,10-tetrahydro[1,2,4]triazolo[3,4-a][2,7]naphthyridine-6-carbonitrile	C22H20N6O	357.1476	384.1699	0.8826	12.0907	1	1010897730	--	--	--	29111296	Organoheterocyclic compounds	Diazanaphthalenes	6937.84	9237.07	12032.88	8615.07	7364.95	7348.43	3861.81	4669.93	5069.31
MW00125526	N-(3-Methylphenyl)-4-quinazolinamine	C15H13N3	218.1079	235.1109	0.6263	2.1455	1	111157712	--	--	--	659954	Organoheterocyclic compounds	Diazanaphthalenes	6952.4	4751.76	5072.79	5157.88	2538.69	5873.31	5849.11	8041.38	10534.27
MW00120796	4-Phenyl-1,2,3,4,5,6,7,8-octahydroquinazoline-2-thione	C14H16N2S	397.1515	244.1034	0.715	7.9197	1	65331171	--	--	--	5001598	Organoheterocyclic compounds	Diazanaphthalenes	789.05	1058.87	414.55	648.86	875.36	972.41	1048.84	1686.24	661.59
MW00124874	Luotonin A	C18H11N3O	324.0517	285.0902	0.7369	1.3564	1	205989124	--	--	--	10334120	Organoheterocyclic compounds	Diazanaphthalenes	889.04	526.52	741.26	0	0	0	542.55	153.58	1165.8
MW00123180	Benzamide, N-[5-[2-(3,5-dimethoxyphenyl)ethyl]-1H-pyrazol-3-yl]-4-[(3R,5S)-3,5-dimethyl-1-piperazinyl]-, rel-	C26H33N5O3	949.5052	463.2583	0.6251	12.099	1	1035270393	--	--	--	51039095	Organoheterocyclic compounds	Diazinanes	0	0	0	0	0	0	2524.62	2261.97	4220.5
MW00118294	2-[4-[(2-Phenyl-1H-imidazol-5-yl)methyl]piperazino]pyrimidine	C18H20N6	341.1499	320.1749	0.6295	5.779	1	178928682	--	--	--	188942	Organoheterocyclic compounds	Diazinanes	1024.63	1436.75	1825.24	2445.28	1776.25	2124.72	2357.26	3280.42	2265.49
MW00126252	Phenol, 2,6-difluoro-4-[4-[4-(4-methyl-1-piperazinyl)phenyl]-3-pyridinyl]-	C22H21F2N3O	496.0412	381.1653	0.5916	3.1922	1	1627710502	--	--	--	73010393	Organoheterocyclic compounds	Diazinanes	1111.6	1882.36	3300.93	1758.96	925.83	1512.93	242.02	559.09	1284.21
MW00116374	{3-Fluoro-4-[4-(pyrimidin-2-yl)piperazin-1-yl]phenyl}methanamine	C15H18FN5	354.1082	287.1546	0.6304	0.8206	1	1039891923	--	--	--	28965118	Organoheterocyclic compounds	Diazinanes	1673.69	802.95	9232.33	8683.27	7909.21	7580.42	5794.11	7070.47	4697.37
MW00117439	1-tert-Butoxycarbonyl-4-(5-bromopyrimidin-2-yl)piperazine	C13H19BrN4O2	707.1281	342.0691	0.8785	3.1922	1	374930888	--	--	--	21914476	Organoheterocyclic compounds	Diazinanes	1817.04	1929.87	1234.77	1987.26	1436.21	1958.63	2053.42	1398.14	1329.38
MW00116674	1,1-Dimethyl-4-phenylpiperazin-1-ium cation	C12H19N2	268.0738	191.1548	0.6364	1.8961	1	114283	--	--	--	1316	Organoheterocyclic compounds	Diazinanes	1854.9	1712.06	816.47	351.11	478.8	1184.6	1813.82	917.5	672.96
MW00126308	Piperazine-1-sulfonamide	C4H11N3O2S	279.9321	165.0572	0.6432	12.4731	1	5906309	--	--	--	11252198	Organoheterocyclic compounds	Diazinanes	222677.9	215103.59	192123.7	193622.11	190675.51	173469.33	165279.82	162509.09	175774.53
MW00123032	Antrafenine	C30H26F6N4O2	611.1856	588.196	0.6365	11.7215	1	55300-29-3	HMDB0015488	--	--	68723	Organoheterocyclic compounds	Diazinanes	25375.72	24788.18	13154.62	7087.92	10359.36	13194.62	381810.82	448942.29	88985.13
MW00125646	N,N-Diethyl-2-(1-piperazinyl)ethanamine	C10H23N3	206.1632	185.1892	0.5974	9.7174	1	4038920	--	--	--	2736105	Organoheterocyclic compounds	Diazinanes	27434.15	24818.24	24521.41	21325.82	16983.43	18527.68	28272.42	28237.7	31279.94
MW00116384	1-(1,1-Dioxidotetrahydro-3-thienyl)piperazine	C8H16N2O2S	249.0645	204.0932	0.6499	1.6053	1	110469631	--	--	--	4962357	Organoheterocyclic compounds	Diazinanes	28317.0	16955.8	15326.52	10952.43	4856.84	5540.66	14361.39	9148.28	8370.83
MW00124496	Hydroxyitraconazole	C35H38Cl2N8O5	759.1977	720.2342	0.9593	1.896	1	112559918	HMDB0061035	--	--	108222	Organoheterocyclic compounds	Diazinanes	2928.87	3037.67	2873.54	1756.41	1794.44	1251.8	1541.26	1320.6	1276.8
MW00117301	1-Isopentylpiperazine	C9H20N2	220.1777	156.1626	0.5942	4.7209	1	34581232	--	--	--	10057758	Organoheterocyclic compounds	Diazinanes	3367.73	4007.27	3950.13	1873.22	976.02	1177.55	1256.71	1327.85	2180.49
MW00116609	1-(5-Iodo-pyridin-2-yl)-piperazine	C9H12IN3	403.8805	289.0076	0.5027	13.4699	1	219635899	--	--	--	17750162	Organoheterocyclic compounds	Diazinanes	34321.6	41577.86	48208.44	31740.62	37569.69	37385.68	53641.53	10109.31	17062.43
MW00126836	tert-Butyl 3-(2-fluorophenyl)-1-piperazinecarboxylate	C15H21FN2O2	303.1476	280.1587	0.6165	9.731	1	886767095	--	--	--	71298764	Organoheterocyclic compounds	Diazinanes	3931.31	2955.16	3175.27	1938.06	1531.59	1276.1	124.96	607.65	694.39
MW00119636	3-Chloro-2-(4-ethyl-1-piperazinyl)phenylamine	C12H18ClN3	303.1346	239.1189	0.6405	7.9031	1	714282414	--	--	--	952390	Organoheterocyclic compounds	Diazinanes	4339.93	7971.91	2524.28	1598.67	3072.69	2261.99	488.14	414.88	728.65
MW00123981	Eptapirone	C16H23N7O2	366.1655	345.1913	0.6126	3.195	1	179756582	--	--	--	208928	Organoheterocyclic compounds	Diazinanes	45901.45	44354.99	44566.13	44926.43	43697.02	44378.26	48817.15	47554.94	47803.08
MW00119440	3-[[4-(4-Chlorophenyl)piperazino]methyl]-1H-pyrrolo[2,3-b]pyridine	C18H19ClN4	441.0044	326.1298	0.6187	12.1987	1	158985003	--	--	--	5311200	Organoheterocyclic compounds	Diazinanes	4990.71	5231.69	4643.39	5195.06	5070.87	4520.13	1494.36	1843.83	2392.32
MW00124130	Ethyl 4-[2-(2,4-dinitrophenoxy)-1-oxidodiazenyl]-1-piperazinecarboxylate	C13H16N6O8	421.0516	384.103	0.6485	2.5055	1	205432128	--	--	--	9572720	Organoheterocyclic compounds	Diazinanes	8272.29	6713.46	7904.48	6194.76	7268.15	6232.51	6752.81	6476.87	6227.17
MW00116897	1-[(4-Chlorophenyl)sulfonyl]-4-(pyridin-2-yl)piperazine	C15H16ClN3O2S	382.0365	337.0652	0.6482	3.2254	1	333440996	--	--	--	785520	Organoheterocyclic compounds	Diazinanes	8836.12	9045.6	11515.5	7059.28	8513.28	8927.9	6090.84	4159.43	4785.3
MW00119928	4-(1-Ethyl-3-methyl-1H-pyrazol-4-yl)-2-hydrazinyl-6-(trifluoromethyl)pyrimidine	C11H13F3N6	323.0641	286.1154	0.6376	1.9280000000000002	1	925580069	--	--	--	7017804	Organoheterocyclic compounds	Diazines	10204.85	5406.89	14964.65	12016.0	12383.49	13550.29	12038.43	11956.09	11467.86
MW00118399	2-Amino-6-chloropyrazine	C4H4ClN3	112.0068	129.0094	0.5943	12.3608	1	33332284	--	--	--	118458	Organoheterocyclic compounds	Diazines	1116.87	4396.73	1331.98	2065.65	2009.84	1989.62	991.16	1201.38	806.52
MW00118413	2-Amino-7-methyl-5H-[1,3,4]thiadiazolo[3,2-a]pyrimidin-5-one	C6H6N4OS	201.0252	182.0262	0.6475	13.3108	1	31737027	--	--	--	700998	Organoheterocyclic compounds	Diazines	11369.77	11876.47	12353.78	19308.24	13202.75	12273.58	9742.52	8835.25	10571.89
MW00118355	2-Amino-4,6-dichloropyrimidine-5-carbaldehyde	C5H3Cl2N3O	189.9569	190.9653	0.6741	12.9577	1	5604466	--	--	--	265546	Organoheterocyclic compounds	Diazines	1250120.11	1316357.18	948858.14	1247130.24	1217802.57	1026671.64	1123665.81	1187395.41	1189591.08
MW00120925	5-(2-Pyrazinyl)-1,3,4-oxadiazole-2-thiol	C6H4N4OS	198.0439	180.0106	0.6076	12.2154	1	37545394	--	--	--	3000558	Organoheterocyclic compounds	Diazines	130060.52	119194.51	112065.36	105680.58	106933.34	99624.52	41592.12	36600.45	37674.74
MW00122246	6-Chloropyridazine-3-sulfonyl fluoride	C4H2ClFN2O2S	392.9094	195.951	0.8807	12.2153	1	209848486	--	--	--	10750417	Organoheterocyclic compounds	Diazines	13086.05	15620.71	11413.16	10204.62	7774.41	14006.95	6084.71	7718.15	6513.1
MW00120357	4-Amino-6-chloropyrimidine-5-carbaldehyde	C5H4ClN3O	137.9868	157.0043	0.6212	12.6609	1	14160931	--	--	--	84230	Organoheterocyclic compounds	Diazines	1401.31	1134.39	754.3	1752.45	1047.4	1519.15	3078.66	3471.85	1266.95
MW00118379	2-Amino-5-bromo-3-chloropyrazine	C4H3BrClN3	431.8745	206.9199	0.593	12.2278	1	21943135	--	--	--	46738202	Organoheterocyclic compounds	Diazines	1434.74	1593.0	763.65	2257.43	1157.86	912.81	348.11	413.02	309.64
MW00121534	5-Chloropyrimidin-2-ol	C4H3ClN2O	174.9642	129.9934	0.6095	13.2432	1	54326168	--	--	--	108578	Organoheterocyclic compounds	Diazines	1449410.95	1374253.43	1420872.82	1548105.65	1557604.86	1383840.34	2184437.39	2265579.31	2277332.15
MW00126353	Plinabulin	C19H20N4O2	335.1505	336.1586	0.7123	3.1992	1	714272272	--	--	--	9949641	Organoheterocyclic compounds	Diazines	1548.65	1711.04	983.34	466.81	878.45	923.49	1967.85	2696.18	1787.68
MW00120129	4-(Thiophen-2-yl)-6-(trifluoromethyl)pyrimidin-2-ol	C9H5F3N2OS	530.9819	246.0075	0.9678	12.1405	1	67804959	--	--	--	756548	Organoheterocyclic compounds	Diazines	15712.73	14172.41	15163.75	14933.62	15155.33	15525.13	4865.88	5292.62	5306.44
MW00125727	N-[5-(Ethylsulfanyl)-1,3,4-thiadiazol-2-yl]-2-pyrazinecarboxamide	C9H9N5OS2	333.9782	267.0249	0.6473	12.2153	1	419560557	--	--	--	752976	Organoheterocyclic compounds	Diazines	18336.7	18936.52	16933.06	13732.72	14020.26	17468.11	8530.34	8604.69	8504.26
MW00121463	5-Carbethoxycytosine	C7H9N3O3	154.0634	183.0644	0.7262	7.6983	1	20187466	--	--	--	219812	Organoheterocyclic compounds	Diazines	18966.5	18909.43	21148.09	21896.5	14578.75	20863.88	23730.09	24384.45	37933.07
MW00118737	2-Hydroxy-4-(trifluoromethyl)pyrimidine-5-carboxylic acid	C6H3F3N2O3	224.02900000000002	208.0096	0.6369	6.7719	1	154934959	--	--	--	4165751	Organoheterocyclic compounds	Diazines	19173.51	17455.66	21547.73	17885.97	8878.73	9062.33	176038.34	130669.39	206970.39
MW00124162	Ethyl 5-amino-2,6-dichloro-4-pyrimidinecarboxylate	C7H7Cl2N3O2	468.9765	234.9915	0.5992	1.9322	1	54368626	--	--	--	70700302	Organoheterocyclic compounds	Diazines	1998.13	3494.63	3475.52	4563.44	3424.07	3454.23	1634.37	1140.74	2467.96
MW00121535	5-Chloropyrimidine-4-carboxylic acid	C5H3ClN2O2	338.9677	157.9883	0.9813	1.0777	1	64224653	--	--	--	20029396	Organoheterocyclic compounds	Diazines	22788.26	2850.09	24907.61	117355.46	117879.07	131618.06	56312.51	62287.27	70336.08
MW00120663	4-Hydroxy-5-pyrimidinecarbonitrile	C5H3N3O	76.0321	121.0276	0.7263	3.5980000000000003	1	4774349	--	--	--	12210265	Organoheterocyclic compounds	Diazines	2327.38	852.51	1878.18	1912.28	624.73	705.54	989.21	626.47	1094.73
MW00120501	4-Chloro-5-hydrazinyl-2-phenyl-2,3-dihydropyridazin-3-one	C10H9ClN4O	490.12699999999995	236.0465	0.6419	3.1922	1	1210328	--	--	--	250022	Organoheterocyclic compounds	Diazines	2496.97	1384.33	1910.38	2293.73	1969.12	2213.73	1277.58	776.39	2039.45
MW00123470	Cidofovir	C8H14N3O6P	559.1316	279.062	0.6473	11.7251	2-Search-DB	113852372	HMDB0014513	--	--	60613	Organoheterocyclic compounds	Diazines	2856.04	3536.45	3708.14	2810.5	1926.29	3156.34	4936.74	2544.5	2611.49
MW00121373	5-Bromo-4,6-dihydroxypyrimidine	C4H3BrN2O2	190.9452	189.9378	0.8929	1.6883	1	15726382	--	--	--	5098514	Organoheterocyclic compounds	Diazines	299315.33	131111.35	129925.0	341944.97	119348.54	131468.67	389883.84	290949.49	304965.16
MW00118010	2,4,5-Trichloro-6-methylpyrimidine	C5H3Cl3N2	194.9284	195.9362	0.6132	12.5464	1	6554694	--	--	--	231055	Organoheterocyclic compounds	Diazines	31177.05	27664.03	17967.94	27468.18	18981.93	22653.47	203703.5	246585.92	254556.9
MW00119665	3-Chloro-N-(4,6-diphenylpyrimidin-2-yl)benzamide	C23H16ClN3O	422.046	385.0982	0.5893	1.9155	1	820961635	--	--	--	11234532	Organoheterocyclic compounds	Diazines	3118.07	2193.7	2794.16	1404.8	1404.79	1492.74	1293.87	183.81	970.77
[truncated: 780 more rows]
